# Supplementary material for: Specific role of RhoC in tumor invasion and metastasis
Source: Oncotarget. 2017 Sep 16;8(50):87364–78. doi: 10.18632/oncotarget.20957 (PMC5675639; doi:10.18632/oncotarget.20957)
Supplement: Supplementary file 2 [file oncotarget-08-87364-s002.xls]

## Sheet: RhoA Day 1
Fold Change (log2)	adjusted p-value	EntrezID	Symbol	Genename
3.24139	3.04287e-18	6876	TAGLN	transgelin
2.1054	1.5428e-09	11009	IL24	interleukin 24
1.06892	2.29708e-07	57801	HES4	hes family bHLH transcription factor 4
1.27487	5.15672e-07	6703	SPRR2D	small proline-rich protein 2D
1.07097	5.28827e-07	10468	FST	follistatin
0.872692	1.15478e-06	3038	HAS3	hyaluronan synthase 3
1.12028	1.19426e-06	2706	GJB2	gap junction protein, beta 2, 26kDa
0.927158	2.76537e-06	4070	TACSTD2	tumor-associated calcium signal transducer 2
-0.871826	2.78801e-06	218	ALDH3A1	aldehyde dehydrogenase 3 family, member A1
0.81718	3.88323e-06	51129	ANGPTL4	angiopoietin-like 4
0.998804	6.41748e-06	3553	IL1B	interleukin 1, beta
0.797802	8.43929e-06	3872	KRT17	keratin 17, type I
1.10073	8.43929e-06	100133941	CD24	CD24 molecule
1.07433	1.44123e-05	5055	SERPINB2	serpin peptidase inhibitor, clade B (ovalbumin), member 2
0.744807	1.44123e-05	1366	CLDN7	claudin 7
0.707094	2.18508e-05	1266	CNN3	calponin 3, acidic
0.719782	3.40635e-05	8870	IER3	immediate early response 3
0.689402	3.86371e-05	3490	IGFBP7	insulin-like growth factor binding protein 7
1.07528	6.91346e-05	7057	THBS1	thrombospondin 1
0.759399	6.91346e-05	7052	TGM2	transglutaminase 2
0.805335	7.34848e-05	1490	CTGF	connective tissue growth factor
0.676144	7.34848e-05	51330	TNFRSF12A	tumor necrosis factor receptor superfamily, member 12A
0.800754	7.94043e-05	306	ANXA3	annexin A3
0.638754	0.000111023	55450	CAMK2N1	calcium/calmodulin-dependent protein kinase II inhibitor 1
0.715231	0.000114632	3491	CYR61	cysteine-rich, angiogenic inducer, 61
0.623562	0.000114632	6237	RRAS	related RAS viral (r-ras) oncogene homolog
0.652588	0.000114632	11010	GLIPR1	GLI pathogenesis-related 1
0.724245	0.000124974	404217	CTXN1	cortexin 1
0.624509	0.000127703	2152	F3	coagulation factor III (thromboplastin, tissue factor)
0.59586	0.000219297	574036	C1orf133	SERTAD4 antisense RNA 1
0.608123	0.000219297	1410	CRYAB	crystallin, alpha B
0.58861	0.00026257	8771	TNFRSF6B	NA
0.597143	0.000271271	79966	SCD5	stearoyl-CoA desaturase 5
0.632965	0.000388048	1295	COL8A1	collagen, type VIII, alpha 1
-0.600137	0.000418424	1634	DCN	decorin
0.592237	0.00051515	276	AMY1A	NA
-0.601293	0.000543165	4051	CYP4F3	NA
0.627819	0.000543165	9048	ARTN	artemin
0.604784	0.000660425	1316	KLF6	Kruppel-like factor 6
-0.550893	0.000682894	116154	PHACTR3	phosphatase and actin regulator 3
0.549592	0.000704746	6447	SCG5	secretogranin V (7B2 protein)
0.563976	0.00077713	8553	BHLHE40	basic helix-loop-helix family, member e40
-0.558454	0.000852308	79829	NAA40	N(alpha)-acetyltransferase 40, NatD catalytic subunit
0.651133	0.000852308	6698	SPRR1A	small proline-rich protein 1A
-0.529172	0.000887553	66002	CYP4F12	cytochrome P450, family 4, subfamily F, polypeptide 12
0.535321	0.000887553	9076	CLDN1	claudin 1
0.612852	0.000890752	22822	PHLDA1	pleckstrin homology-like domain, family A, member 1
0.727704	0.0012662	23762	OSBP2	oxysterol binding protein 2
0.512248	0.00138845	79412	KREMEN2	kringle containing transmembrane protein 2
0.51585	0.00145468	5329	PLAUR	plasminogen activator, urokinase receptor
0.552993	0.00145468	6364	CCL20	chemokine (C-C motif) ligand 20
0.50496	0.00164621	51278	IER5	immediate early response 5
0.713764	0.00164621	3889	KRT83	keratin 83, type II
-0.497953	0.00193267	57554	LRRC7	leucine rich repeat containing 7
0.491746	0.00217925	163732	CITED4	Cbp/p300-interacting transactivator, with Glu/Asp-rich carboxy-terminal domain, 4
0.508191	0.00239543	3552	IL1A	interleukin 1, alpha
0.487285	0.00239543	91663	MYADM	myeloid-associated differentiation marker
0.667	0.00253079	644936	LOC644936	actin, beta pseudogene
0.543746	0.00262006	1848	DUSP6	dual specificity phosphatase 6
-0.493377	0.00278051	10042	HMGXB4	HMG box domain containing 4
0.501445	0.00289417	7851	MALL	mal, T-cell differentiation protein-like
0.478976	0.00289417	64806	IL25	interleukin 25
0.560701	0.00306332	6515	SLC2A3	solute carrier family 2 (facilitated glucose transporter), member 3
0.478562	0.00366914	8510	MMP23B	matrix metallopeptidase 23B
-0.466647	0.0041579	30818	KCNIP3	Kv channel interacting protein 3, calsenilin
0.504698	0.0041579	723788	MIG7	NA
0.567305	0.0041579	9388	LIPG	lipase, endothelial
0.483052	0.00440942	7051	TGM1	transglutaminase 1
-0.460371	0.00460809	9223	MAGI1	membrane associated guanylate kinase, WW and PDZ domain containing 1
0.470642	0.00460809	541471	NCRNA00152	NA
0.460098	0.00512618	4053	LTBP2	latent transforming growth factor beta binding protein 2
-0.480763	0.00517362	80204	FBXO11	NA
0.470814	0.00517362	130355	C2orf76	chromosome 2 open reading frame 76
0.557286	0.00517362	367	AR	androgen receptor
0.472324	0.00535317	23022	PALLD	palladin, cytoskeletal associated protein
-0.449906	0.00550721	1109	AKR1C4	NA
0.464844	0.00550721	929	CD14	CD14 molecule
0.446966	0.00550721	5125	PCSK5	proprotein convertase subtilisin/kexin type 5
0.52592	0.00550721	728378	POTEF	POTE ankyrin domain family, member F
0.448397	0.00550721	10581	IFITM2	interferon induced transmembrane protein 2
-0.448808	0.00558387	7915	ALDH5A1	aldehyde dehydrogenase 5 family, member A1
0.54455	0.00592875	91523	FAM113B	PC-esterase domain containing 1B
0.517002	0.00592875	2353	FOS	FBJ murine osteosarcoma viral oncogene homolog
-0.482649	0.00594132	285195	SLC9A9	solute carrier family 9, subfamily A (NHE9, cation proton antiporter 9), member 9
0.50903	0.00604709	374918	IGFL1	IGF-like family member 1
0.466929	0.00612427	22943	DKK1	dickkopf WNT signaling pathway inhibitor 1
0.457057	0.00721842	51062	ATL1	atlastin GTPase 1
0.567442	0.00727751	11067	C10orf10	chromosome 10 open reading frame 10
0.492848	0.00727751	3887	KRT81	keratin 81, type II
0.452931	0.00761017	8682	PEA15	phosphoprotein enriched in astrocytes 15
0.431207	0.0082798	2886	GRB7	growth factor receptor-bound protein 7
-0.568738	0.00851957	810	CALML3	calmodulin-like 3
0.440824	0.00856083	56911	C21orf7	MAP3K7 C-terminal like
-0.429557	0.00913842	2829	XCR1	chemokine (C motif) receptor 1
0.421739	0.0102289	7041	TGFB1I1	transforming growth factor beta 1 induced transcript 1
0.429039	0.0102289	23645	PPP1R15A	protein phosphatase 1, regulatory subunit 15A
0.446369	0.0102403	4907	NT5E	5'-nucleotidase, ecto (CD73)
-0.420468	0.0102711	440	ASNS	asparagine synthetase (glutamine-hydrolyzing)
-0.425685	0.0103786	2678	GGT1	NA
0.431664	0.0105415	9306	SOCS6	suppressor of cytokine signaling 6
-0.455019	0.0110767	2619	GAS1	growth arrest-specific 1
0.48033	0.0115745	112616	CMTM7	CKLF-like MARVEL transmembrane domain containing 7
-0.441897	0.0116599	100130311	C17orf107	chromosome 17 open reading frame 107
-0.847113	0.0116599	3866	KRT15	keratin 15, type I
0.414989	0.0116599	79007	DBNDD1	dysbindin (dystrobrevin binding protein 1) domain containing 1
0.413068	0.0116599	10019	SH2B3	SH2B adaptor protein 3
0.44423	0.0117982	79098	C1orf116	chromosome 1 open reading frame 116
0.411002	0.0123575	6705	SPRR2F	small proline-rich protein 2F
-0.437121	0.0123814	6340	SCNN1G	sodium channel, non voltage gated 1 gamma subunit
0.467147	0.0123814	100101267	POM121C	NA
0.428868	0.0126546	401074	LOC401074	long intergenic non-protein coding RNA 960
0.40688	0.0134188	25822	DNAJB5	DnaJ (Hsp40) homolog, subfamily B, member 5
0.426223	0.0134188	51599	LSR	lipolysis stimulated lipoprotein receptor
0.41321	0.0134188	100505618	LOC100505618	NA
0.565114	0.0134188	57761	TRIB3	tribbles pseudokinase 3
0.403703	0.0137532	55075	UACA	uveal autoantigen with coiled-coil domains and ankyrin repeats
-0.437283	0.0140251	345274	SLC10A6	solute carrier family 10 (sodium/bile acid cotransporter), member 6
-0.402353	0.0140767	677837	SNORA60	small nucleolar RNA, H/ACA box 60
0.636121	0.0140767	8614	STC2	stanniocalcin 2
-0.414372	0.0143896	149041	RC3H1	ring finger and CCCH-type domains 1
-0.400341	0.0144845	140850	DEFB127	defensin, beta 127
0.400165	0.0144845	10398	MYL9	myosin, light chain 9, regulatory
0.433626	0.0145022	26998	FETUB	fetuin B
-0.40326	0.0150048	148254	ZNF555	zinc finger protein 555
0.425411	0.0150048	439950	BC046381	NA
0.403817	0.0150095	138803	OR13C3	olfactory receptor, family 13, subfamily C, member 3
0.409093	0.0155967	7538	ZFP36	ZFP36 ring finger protein
-0.398905	0.0156025	23380	SRGAP2	SLIT-ROBO Rho GTPase activating protein 2
-0.419579	0.0156025	57216	VANGL2	VANGL planar cell polarity protein 2
0.413884	0.0156925	339122	RAB43	NA
0.405011	0.0156925	92597	MOBKL1A	MOB kinase activator 1B
0.39664	0.0156925	5292	PIM1	Pim-1 proto-oncogene, serine/threonine kinase
0.403977	0.0164121	644150	WIPF3	WAS/WASL interacting protein family, member 3
0.393959	0.0165659	7425	VGF	VGF nerve growth factor inducible
0.405573	0.016572	51090	PLLP	plasmolipin
-0.391057	0.0171674	5229	PGGT1B	protein geranylgeranyltransferase type I, beta subunit
-0.405045	0.0175517	940	CD28	CD28 molecule
0.440487	0.0175517	81848	SPRY4	sprouty homolog 4 (Drosophila)
-0.390514	0.0176178	3952	LEP	leptin
0.402898	0.0176178	3678	ITGA5	integrin, alpha 5 (fibronectin receptor, alpha polypeptide)
0.38812	0.0178409	10903	MTMR11	myotubularin related protein 11
0.506384	0.0178409	57536	KIAA1328	KIAA1328
-0.404281	0.017971	3868	KRT16	keratin 16, type I
0.402652	0.017971	9235	IL32	interleukin 32
0.397269	0.017971	3673	ITGA2	integrin, alpha 2 (CD49B, alpha 2 subunit of VLA-2 receptor)
0.402352	0.017971	6274	S100A3	S100 calcium binding protein A3
-0.403563	0.0184214	7483	WNT9A	wingless-type MMTV integration site family, member 9A
0.395553	0.0184214	1508	CTSB	cathepsin B
0.397078	0.0185299	285800	PRR18	proline rich 18
-0.386192	0.0194205	388550	FLJ41856	carcinoembryonic antigen-related cell adhesion molecule 22, pseudogene
-0.396684	0.0195043	79686	C14orf139	long intergenic non-protein coding RNA 341
0.386664	0.0195043	65059	RAPH1	Ras association (RalGDS/AF-6) and pleckstrin homology domains 1
0.410873	0.0195043	7006	TEC	tec protein tyrosine kinase
-0.399905	0.0198524	84333	PCGF5	polycomb group ring finger 5
-0.384763	0.0198857	10451	VAV3	vav 3 guanine nucleotide exchange factor
-0.402705	0.0199707	6943	TCF21	transcription factor 21
0.391992	0.0199707	9253	NUMBL	numb homolog (Drosophila)-like
-0.380301	0.0202638	56997	ADCK3	aarF domain containing kinase 3
-0.377042	0.0218898	27235	COQ2	coenzyme Q2 4-hydroxybenzoate polyprenyltransferase
0.425493	0.0218898	5275	SERPINB13	serpin peptidase inhibitor, clade B (ovalbumin), member 13
0.380188	0.0218898	653437	AQP12B	aquaporin 12B
0.405346	0.0219503	22998	LIMCH1	LIM and calponin homology domains 1
0.383144	0.0219503	26082	DKFZp434L187	uncharacterized LOC26082
0.447438	0.0220177	10221	TRIB1	tribbles pseudokinase 1
-0.375695	0.0235404	134218	DNAJC21	DnaJ (Hsp40) homolog, subfamily C, member 21
-0.401648	0.0236271	5434	POLR2E	polymerase (RNA) II (DNA directed) polypeptide E, 25kDa
-0.374755	0.0236271	125058	TBC1D16	TBC1 domain family, member 16
0.387392	0.0236271	10848	PPP1R13L	protein phosphatase 1, regulatory subunit 13 like
-0.379779	0.023812	23094	SIPA1L3	signal-induced proliferation-associated 1 like 3
0.381496	0.023812	23624	CBLC	Cbl proto-oncogene C, E3 ubiquitin protein ligase
0.379545	0.0238498	729968	LOC729968	NA
0.467861	0.0238911	768	CA9	carbonic anhydrase IX
0.38143	0.0238911	284001	CCDC57	coiled-coil domain containing 57
-0.377113	0.0239658	54361	WNT4	wingless-type MMTV integration site family, member 4
0.392205	0.0239658	100113393	SNORD12B	small nucleolar RNA, C/D box 12B
-0.370664	0.0241311	554313	HIST2H4B	NA
0.371925	0.0241311	154	ADRB2	adrenoceptor beta 2, surface
0.371898	0.0244531	7422	VEGFA	vascular endothelial growth factor A
0.37212	0.0244531	10410	IFITM3	interferon induced transmembrane protein 3
0.391231	0.0253168	7171	TPM4	tropomyosin 4
-0.3705	0.0253965	54807	ZNF586	zinc finger protein 586
0.371668	0.0253965	114897	C1QTNF1	C1q and tumor necrosis factor related protein 1
0.448066	0.025429	1397	CRIP2	cysteine-rich protein 2
-0.367823	0.0257843	23767	FLRT3	fibronectin leucine rich transmembrane protein 3
0.376945	0.0259902	388677	NOTCH2NL	NA
0.381837	0.0262381	4671	NAIP	NLR family, apoptosis inhibitory protein
0.387006	0.0263231	5328	PLAU	plasminogen activator, urokinase
-0.367854	0.0273477	54510	PCDH18	protocadherin 18
0.364492	0.0275299	8692	HYAL2	hyaluronoglucosaminidase 2
0.364522	0.0279	2118	ETV4	ets variant 4
-0.367097	0.0283675	3716	JAK1	Janus kinase 1
0.36503	0.0285909	79586	CHPF	chondroitin polymerizing factor
0.370897	0.0285909	6596	HLTF	helicase-like transcription factor
0.372539	0.0292079	137994	LETM2	leucine zipper-EF-hand containing transmembrane protein 2
0.37407	0.0292079	2558	GABRA5	gamma-aminobutyric acid (GABA) A receptor, alpha 5
-0.37338	0.029663	64393	ZMAT3	zinc finger, matrin-type 3
-0.367184	0.0301068	1646	AKR1C2	aldo-keto reductase family 1, member C2
0.450071	0.0301068	2119	ETV5	ets variant 5
-0.369905	0.0301311	9651	PLCH2	phospholipase C, eta 2
-0.372533	0.030982	90362	FAM110B	family with sequence similarity 110, member B
0.357383	0.0314768	55861	DBNDD2	NA
-0.35798	0.0316133	56165	TDRD1	tudor domain containing 1
-0.356087	0.032249	8449	DHX16	DEAH (Asp-Glu-Ala-His) box polypeptide 16
-0.446392	0.032249	6414	SEPP1	selenoprotein P, plasma, 1
0.355883	0.032249	79720	VPS37B	vacuolar protein sorting 37 homolog B (S. cerevisiae)
0.359544	0.032852	161835	FSIP1	fibrous sheath interacting protein 1
-0.355569	0.0333519	728841	NBPF14	NA
0.379929	0.0339277	149992	C21orf99	NA
-0.405611	0.0339896	284835	C21orf130	long intergenic non-protein coding RNA 323
0.352241	0.0351112	8045	RASSF7	Ras association (RalGDS/AF-6) domain family (N-terminal) member 7
0.377496	0.0353435	4627	MYH9	myosin, heavy chain 9, non-muscle
0.35755	0.0359216	11031	RAB31	RAB31, member RAS oncogene family
0.350319	0.0371393	8818	DPM2	dolichyl-phosphate mannosyltransferase polypeptide 2, regulatory subunit
0.369546	0.0373227	6781	STC1	stanniocalcin 1
-0.349304	0.0373773	728655	HULC	hepatocellular carcinoma up-regulated long non-coding RNA
-0.613463	0.0374377	54831	BEST2	bestrophin 2
0.366905	0.0374377	5212	VIT	vitrin
0.376803	0.0378239	152189	CMTM8	CKLF-like MARVEL transmembrane domain containing 8
0.361851	0.0386637	3914	LAMB3	laminin, beta 3
-0.366934	0.039046	146802	SLC47A2	solute carrier family 47 (multidrug and toxin extrusion), member 2
0.372058	0.039046	2274	FHL2	four and a half LIM domains 2
0.349842	0.0394588	127077	OR2T11	olfactory receptor, family 2, subfamily T, member 11 (gene/pseudogene)
0.452081	0.0394736	9982	FGFBP1	fibroblast growth factor binding protein 1
-0.354658	0.0398616	26037	SIPA1L1	signal-induced proliferation-associated 1 like 1
0.367223	0.0402341	1265	CNN2	calponin 2
0.345969	0.0402341	6289	SAA2	NA
-0.361923	0.0404408	51174	TUBD1	tubulin, delta 1
0.346235	0.0404408	7078	TIMP3	TIMP metallopeptidase inhibitor 3
-0.348517	0.0406663	51280	GOLM1	golgi membrane protein 1
0.345286	0.0406663	642273	FAM110C	family with sequence similarity 110, member C
0.368486	0.0406663	54407	SLC38A2	solute carrier family 38, member 2
-0.349081	0.041191	4485	MST1	NA
-0.356492	0.0419537	84329	HVCN1	hydrogen voltage gated channel 1
-0.347388	0.0425441	100128374	LOC100128374	uncharacterized LOC100127955
-0.35015	0.0425441	6167	LOC100506548	uncharacterized LOC100506548
-0.341307	0.0432329	3417	IDH1	isocitrate dehydrogenase 1 (NADP+), soluble
0.340467	0.0440625	57468	SLC12A5	solute carrier family 12 (potassium/chloride transporter), member 5
0.342216	0.0443913	23052	ENDOD1	endonuclease domain containing 1
0.341179	0.0443913	55553	SOX6	SRY (sex determining region Y)-box 6
-0.347473	0.0446094	1363	CPE	carboxypeptidase E
-0.340079	0.0449223	4929	NR4A2	nuclear receptor subfamily 4, group A, member 2
0.341283	0.0451378	642843	CPSF4L	cleavage and polyadenylation specific factor 4-like
0.338732	0.0452672	79084	WDR77	WD repeat domain 77
-0.337934	0.0456039	126147	NTN5	netrin 5
-0.335557	0.0456039	8537	BCAS1	breast carcinoma amplified sequence 1
-0.337883	0.0456039	23213	SULF1	sulfatase 1
-0.336567	0.0456039	100128811	LOC100128811	GPR158 antisense RNA 1
-0.349388	0.0456039	92747	C20orf114	BPI fold containing family B, member 1
-0.344374	0.0456039	90025	UBE2CBP	ubiquitin protein ligase E3D
-0.351251	0.0456039	120892	LRRK2	leucine-rich repeat kinase 2
-0.336519	0.0456039	440193	CCDC88C	coiled-coil domain containing 88C
-0.339725	0.0456039	250	ALPP	alkaline phosphatase, placental
-0.341817	0.0456039	3032	HADHB	hydroxyacyl-CoA dehydrogenase/3-ketoacyl-CoA thiolase/enoyl-CoA hydratase (trifunctional protein), beta subunit
-0.382691	0.0456039	10265	IRX5	iroquois homeobox 5
-0.338628	0.0456039	1244	ABCC2	ATP-binding cassette, sub-family C (CFTR/MRP), member 2
0.348899	0.0456039	2191	FAP	fibroblast activation protein, alpha
0.335692	0.0456039	25976	TIPARP	TCDD-inducible poly(ADP-ribose) polymerase
0.340299	0.0456039	114335	CGB1	chorionic gonadotropin, beta polypeptide 1
0.340463	0.0456039	100132941	LOC100132941	NA
0.377778	0.0456039	729513	LOC729513	SMG1 pseudogene 7
0.337112	0.0456039	386724	AMIGO3	adhesion molecule with Ig-like domain 3
0.335948	0.0456039	3516	RBPJ	recombination signal binding protein for immunoglobulin kappa J region
0.340293	0.0456039	728656	DMRTC1B	NA
0.409988	0.0456039	5884	RAD17	RAD17 homolog (S. pombe)
0.337757	0.0456039	199713	NLRP7	NLR family, pyrin domain containing 7
0.399996	0.0456039	3918	LAMC2	laminin, gamma 2
0.355505	0.0456039	7114	TMSB4X	thymosin beta 4, X-linked
0.346385	0.0458323	84759	PCGF1	polycomb group ring finger 1
0.384662	0.0460001	205860	TRIML2	tripartite motif family-like 2
0.356319	0.0463869	9737	GPRASP1	G protein-coupled receptor associated sorting protein 1
-0.374236	0.0475028	5625	PRODH	proline dehydrogenase (oxidase) 1
0.344047	0.0479231	221749	C6orf145	PX domain containing 1
-0.342896	0.0488417	729359	PLIN4	perilipin 4
0.334272	0.0488417	26232	FBXO2	F-box protein 2
0.347378	0.0488417	340204	C6orf127	colipase-like 1
-0.357814	0.0488446	114785	MBD6	methyl-CpG binding domain protein 6
0.361355	0.0488446	4616	GADD45B	growth arrest and DNA-damage-inducible, beta
0.38889	0.0489233	441871	PRAMEF7	NA
0.333839	0.0492906	8520	HAT1	histone acetyltransferase 1
-0.332765	0.0497347	93082	NEURL3	neuralized E3 ubiquitin protein ligase 3
0.349709	0.0497347	59352	LGR6	leucine-rich repeat containing G protein-coupled receptor 6
0.334569	0.0497347	3972	LHB	luteinizing hormone beta polypeptide
0.332028	0.0504719	7050	TGIF1	TGFB-induced factor homeobox 1
-0.330235	0.0504719	4926	NUMA1	nuclear mitotic apparatus protein 1
-0.331829	0.0505002	221322	C6orf170	TBC1 domain family, member 32
0.33026	0.0505415	23531	MMD	monocyte to macrophage differentiation-associated
0.333531	0.0505415	1017	CDK2	cyclin-dependent kinase 2
0.331298	0.0510591	71	ACTG1	actin gamma 1
-0.330535	0.0510591	5441	POLR2L	polymerase (RNA) II (DNA directed) polypeptide L, 7.6kDa
-0.329405	0.0510591	7049	TGFBR3	transforming growth factor, beta receptor III
-0.422108	0.0516013	10457	GPNMB	glycoprotein (transmembrane) nmb
-0.330297	0.0516021	5071	PARK2	parkin RBR E3 ubiquitin protein ligase
0.406443	0.0516574	9181	ARHGEF2	Rho/Rac guanine nucleotide exchange factor (GEF) 2
0.327719	0.051736	388701	C1orf189	chromosome 1 open reading frame 189
-0.329304	0.051858	54536	EXOC6	exocyst complex component 6
-0.327304	0.0523664	200373	PCDP1	cilia and flagella associated protein 221
-0.327179	0.0532395	9785	DHX38	DEAH (Asp-Glu-Ala-His) box polypeptide 38
-0.33	0.0537036	83900	KRTAP9-3	keratin associated protein 9-3
0.35546	0.053982	170589	GPHA2	glycoprotein hormone alpha 2
-0.326511	0.053982	401232	DKFZp686I15217	long intergenic non-protein coding RNA 1011
-0.387629	0.053982	51686	OAZ3	ornithine decarboxylase antizyme 3
0.342242	0.053982	56937	PMEPA1	prostate transmembrane protein, androgen induced 1
0.341842	0.053982	57228	SMAGP	small cell adhesion glycoprotein
-0.334827	0.0540407	55650	PIGV	phosphatidylinositol glycan anchor biosynthesis, class V
0.324644	0.0548268	7280	TUBB2A	tubulin, beta 2A class IIa
0.343378	0.0550981	148170	CDC42EP5	CDC42 effector protein (Rho GTPase binding) 5
-0.348374	0.0551589	3798	KIF5A	kinesin family member 5A
0.324812	0.0551589	55026	FAM70A	transmembrane protein 255A
-0.324202	0.0551589	401375	GTF2IRD2B	GTF2I repeat domain containing 2 pseudogene 1
-0.324054	0.0551589	57223	SMEK2	SMEK homolog 2, suppressor of mek1 (Dictyostelium)
-0.326057	0.0551589	8544	PIR	NA
0.333438	0.0551589	648740	LOC648740	actin gamma 1 pseudogene 4
0.329281	0.0562821	58191	CXCL16	chemokine (C-X-C motif) ligand 16
0.349362	0.0564172	730094	NR_024104	NA
0.322673	0.0564172	7712	ZNF157	zinc finger protein 157
-0.328822	0.0564172	2053	EPHX2	epoxide hydrolase 2, cytoplasmic
0.322509	0.0567866	254102	EHBP1L1	EH domain binding protein 1-like 1
-0.326167	0.0567866	113802	HENMT1	HEN1 methyltransferase homolog 1 (Arabidopsis)
0.322614	0.0568273	2006	ELN	elastin
0.325801	0.0569346	334	APLP2	amyloid beta (A4) precursor-like protein 2
0.321641	0.0569346	8602	NOP14	NOP14 nucleolar protein
-0.323241	0.0573192	54954	FAM120C	family with sequence similarity 120C
-0.563655	0.0573192	6441	SFTPD	surfactant protein D
-0.336915	0.0574453	6431	SRSF6	serine/arginine-rich splicing factor 6
-0.322482	0.0576425	162461	TMEM92	transmembrane protein 92
-0.339572	0.0578382	253782	LASS6	ceramide synthase 6
0.326656	0.0580089	5605	MAP2K2	mitogen-activated protein kinase kinase 2
-0.353982	0.0581925	166614	DCLK2	doublecortin-like kinase 2
-0.342661	0.0581925	729252	KRT16P3	NA
-0.329688	0.0581925	1728	NQO1	NAD(P)H dehydrogenase, quinone 1
0.332143	0.0585449	644100	LOC644100	ADP-ribosylation factor-like 14 effector protein-like
-0.327412	0.058859	79366	HMGN5	high mobility group nucleosome binding domain 5
-0.326903	0.0593831	644945	KRT16P3	keratin 16 pseudogene 3
0.332787	0.0594851	1847	DUSP5	dual specificity phosphatase 5
-0.318663	0.0594851	28984	C13orf15	regulator of cell cycle
-0.323232	0.0597864	3712	IVD	isovaleryl-CoA dehydrogenase
-0.31836	0.0597864	124935	SLC43A2	solute carrier family 43 (amino acid system L transporter), member 2
-0.329838	0.0603364	140462	ASB9	ankyrin repeat and SOCS box containing 9
0.334309	0.0603919	220	ALDH1A3	aldehyde dehydrogenase 1 family, member A3
0.33836	0.0603919	1465	CSRP1	cysteine and glycine-rich protein 1
0.323766	0.0603919	400927	LOC400927	NA
0.322969	0.0603919	9860	LRIG2	NA
-0.319022	0.0603919	285492	FLJ35424	long intergenic non-protein coding RNA 955
-0.317377	0.0603919	1107	CHD3	chromodomain helicase DNA binding protein 3
0.333653	0.0603919	80333	KCNIP4	Kv channel interacting protein 4
-0.317487	0.0603919	3192	HNRNPU	heterogeneous nuclear ribonucleoprotein U (scaffold attachment factor A)
0.331901	0.0603919	1839	HBEGF	heparin-binding EGF-like growth factor
-0.317924	0.0605257	5733	PTGER3	prostaglandin E receptor 3 (subtype EP3)
0.316086	0.0605935	94120	SYTL3	synaptotagmin-like 3
-0.321433	0.0605935	100507135	C13orf43	NA
-0.31712	0.0605935	135458	HUS1B	HUS1 checkpoint homolog b (S. pombe)
-0.330356	0.0605935	57129	MRPL47	mitochondrial ribosomal protein L47
-0.317812	0.0605935	23318	ZCCHC11	zinc finger, CCHC domain containing 11
-0.359434	0.0605935	115572	FAM46B	family with sequence similarity 46, member B
0.319466	0.0608524	284085	FLJ40504	keratin 18 pseudogene 55
0.340513	0.0612897	3656	IRAK2	interleukin-1 receptor-associated kinase 2
-0.324798	0.0618639	55345	C4orf21	zinc finger, GRF-type containing 1
0.317312	0.0619603	64093	SMOC1	SPARC related modular calcium binding 1
0.316374	0.0619603	80270	HSD3B7	hydroxy-delta-5-steroid dehydrogenase, 3 beta- and steroid delta-isomerase 7
-0.314999	0.0619603	25775	C22orf24	chromosome 22 open reading frame 24
0.316969	0.0628143	129293	C2orf89	TraB domain containing 2A
0.321148	0.0630817	29923	C7orf68	hypoxia inducible lipid droplet-associated
0.334041	0.0640231	9267	CYTH1	cytohesin 1
0.326898	0.0640736	58475	MS4A7	membrane-spanning 4-domains, subfamily A, member 7
-0.312682	0.0651079	445577	C9orf129	chromosome 9 open reading frame 129
-0.330615	0.0652859	56848	SPHK2	sphingosine kinase 2
0.312489	0.0659385	3232	HOXD3	homeobox D3
-0.311968	0.0659436	50846	DHH	desert hedgehog
0.31777	0.0667291	860	RUNX2	runt-related transcription factor 2
0.34755	0.0667291	60	ACTB	actin, beta
-0.311818	0.0667877	2850	GPR27	G protein-coupled receptor 27
0.33339	0.0668846	392360	CTSL3	cathepsin L family member 3, pseudogene
0.311299	0.0674078	554249	LOC554249	NA
-0.328085	0.0674078	100129060	LOC100129060	NA
0.31334	0.0682457	6699	SPRR1B	small proline-rich protein 1B
-0.326103	0.0686815	4654	MYOD1	myogenic differentiation 1
0.38227	0.0687927	57176	VARS2	valyl-tRNA synthetase 2, mitochondrial
-0.309066	0.0697772	26227	PHGDH	phosphoglycerate dehydrogenase
0.335476	0.0710741	5763	PTMS	parathymosin
0.316465	0.0710741	3364	HUS1	HUS1 checkpoint homolog (S. pombe)
0.317501	0.0710741	5872	RAB13	RAB13, member RAS oncogene family
0.310975	0.0713156	7168	TPM1	tropomyosin 1 (alpha)
-0.321643	0.0713156	3697	ITIH1	inter-alpha-trypsin inhibitor heavy chain 1
0.308032	0.0713156	135114	HINT3	histidine triad nucleotide binding protein 3
0.333143	0.0713156	51046	ST8SIA3	ST8 alpha-N-acetyl-neuraminide alpha-2,8-sialyltransferase 3
-0.318613	0.0713156	285315	C3orf33	chromosome 3 open reading frame 33
-0.307683	0.0713156	29927	SEC61A1	Sec61 alpha 1 subunit (S. cerevisiae)
-0.308534	0.0713156	391267	C21orf81	ankyrin repeat domain 20 family, member A11, pseudogene
-0.342235	0.0713909	400954	EML6	echinoderm microtubule associated protein like 6
-0.310054	0.0714701	100130700	LOC100130700	uncharacterized LOC100130700
-0.382094	0.0715696	57016	AKR1B10	aldo-keto reductase family 1, member B10 (aldose reductase)
-0.310314	0.0722062	346517	OR6V1	olfactory receptor, family 6, subfamily V, member 1
0.398535	0.0722916	390	RND3	Rho family GTPase 3
-0.312044	0.0724077	1123	CHN1	chimerin 1
0.335836	0.0724713	8714	ABCC3	ATP-binding cassette, sub-family C (CFTR/MRP), member 3
0.307904	0.0728436	8292	COLQ	collagen-like tail subunit (single strand of homotrimer) of asymmetric acetylcholinesterase
-0.324731	0.0729768	7227	TRPS1	trichorhinophalangeal syndrome I
0.371848	0.0733813	7498	XDH	xanthine dehydrogenase
0.328089	0.0733813	598	BCL2L1	BCL2-like 1
0.305754	0.0733813	154790	CLEC2L	C-type lectin domain family 2, member L
0.319615	0.0733813	5950	RBP4	retinol binding protein 4, plasma
0.318315	0.0733813	148811	PM20D1	peptidase M20 domain containing 1
-0.328189	0.0733813	100132074	FOXO6	NA
-0.338368	0.0733813	26267	FBXO10	F-box protein 10
0.305645	0.0733813	8463	TEAD2	TEA domain family member 2
0.304931	0.0740405	91056	DKFZp761E198	adaptor-related protein complex 5, beta 1 subunit
0.384406	0.0740784	57556	SEMA6A	sema domain, transmembrane domain (TM), and cytoplasmic domain, (semaphorin) 6A
0.304367	0.0740784	26777	SNORA71A	small nucleolar RNA, H/ACA box 71A
-0.304641	0.0754911	285533	RNF175	ring finger protein 175
-0.303545	0.0754911	10847	SRCAP	Snf2-related CREBBP activator protein
0.377327	0.0754911	87	ACTN1	actinin, alpha 1
0.304293	0.0762332	9814	SFI1	Sfi1 homolog, spindle assembly associated (yeast)
-0.308042	0.0763919	3034	HAL	histidine ammonia-lyase
-0.325939	0.0763919	401145	FAM190A	coiled-coil serine-rich protein 1
-0.329777	0.0769569	162239	ZFP1	ZFP1 zinc finger protein
-0.30541	0.0774318	400945	FLJ41481	NA
0.304037	0.0775307	79924	ADM2	adrenomedullin 2
0.301992	0.0775307	79625	C4orf31	neuron-derived neurotrophic factor
-0.329151	0.0775769	84146	ZNF644	zinc finger protein 644
0.302337	0.0779038	221491	C6orf1	chromosome 6 open reading frame 1
-0.30191	0.0779038	10626	TRIM16	tripartite motif containing 16
0.308377	0.0780264	2652	OPN1MW	opsin 1 (cone pigments), medium-wave-sensitive
0.333442	0.0782234	23349	KIAA1045	KIAA1045
0.302303	0.0784917	6901	TAZ	tafazzin
0.301146	0.078564	2491	CENPI	centromere protein I
0.309941	0.078648	26064	RAI14	retinoic acid induced 14
-0.313699	0.078648	6195	RPS6KA1	ribosomal protein S6 kinase, 90kDa, polypeptide 1
0.300998	0.0795272	6288	SAA1	serum amyloid A1
0.300958	0.0795272	400710	FLJ26850	FLJ26850 protein
-0.302535	0.079726	5161	PDHA2	pyruvate dehydrogenase (lipoamide) alpha 2
-0.304375	0.079726	388965	FUNDC2	FUN14 domain containing 2 pseudogene 2
-0.300806	0.0797799	54039	PCBP3	poly(rC) binding protein 3
-0.304544	0.0797799	57511	COG6	component of oligomeric golgi complex 6
0.309281	0.0803835	10211	FLOT1	flotillin 1
-0.321454	0.0804775	147138	TMC8	transmembrane channel-like 8
0.31818	0.0806901	6804	STX1A	syntaxin 1A (brain)
0.298989	0.0823008	8728	ADAM19	ADAM metallopeptidase domain 19
0.347591	0.0823008	10397	NDRG1	N-myc downstream regulated 1
0.313532	0.0823008	5210	PFKFB4	6-phosphofructo-2-kinase/fructose-2,6-biphosphatase 4
0.303893	0.0823008	10744	PTTG2	pituitary tumor-transforming 2
0.324592	0.0823008	171169	SPACA4	sperm acrosome associated 4
0.299543	0.0823008	4935	GPR143	G protein-coupled receptor 143
0.304181	0.0823008	390191	OR5B12	olfactory receptor, family 5, subfamily B, member 12
0.305391	0.0823008	157247	MGC27345	NA
0.297649	0.0823008	25989	ULK3	unc-51 like kinase 3
-0.298583	0.0823008	26155	NOC2L	nucleolar complex associated 2 homolog (S. cerevisiae)
-0.30428	0.0823008	64218	SEMA4A	sema domain, immunoglobulin domain (Ig), transmembrane domain (TM) and short cytoplasmic domain, (semaphorin) 4A
0.298499	0.0823008	6205	RPS11	ribosomal protein S11
-0.330063	0.0823008	23635	SSBP2	single-stranded DNA binding protein 2
0.297759	0.0823008	10381	TUBB3	tubulin, beta 3 class III
-0.297154	0.0829315	173	AFM	afamin
0.30391	0.0831834	57541	ZNF398	zinc finger protein 398
0.307861	0.0832291	9454	HOMER3	homer scaffolding protein 3
0.333547	0.0832291	83999	KREMEN1	kringle containing transmembrane protein 1
-0.315357	0.0832291	3881	KRT31	keratin 31, type I
0.299559	0.0836355	342909	ZNF284	zinc finger protein 284
-0.297927	0.0836355	25943	C20orf194	chromosome 20 open reading frame 194
-0.297968	0.0836355	10482	NXF1	nuclear RNA export factor 1
0.342554	0.0836355	2317	FLNB	filamin B, beta
0.297921	0.0838281	6487	ST3GAL3	ST3 beta-galactoside alpha-2,3-sialyltransferase 3
0.299845	0.0838281	84133	ZNRF3	zinc and ring finger 3
0.296279	0.083848	124222	PAQR4	progestin and adipoQ receptor family member IV
-0.304369	0.083848	158787	RIBC1	RIB43A domain with coiled-coils 1
-0.296248	0.0840772	115361	GBP4	guanylate binding protein 4
-0.297977	0.0860017	645010	FLJ16126	uncharacterized LOC645010
0.295314	0.0861252	58472	SQRDL	sulfide quinone reductase-like (yeast)
-0.303114	0.0868242	4552	MTRR	5-methyltetrahydrofolate-homocysteine methyltransferase reductase
0.294168	0.0872901	11186	RASSF1	Ras association (RalGDS/AF-6) domain family member 1
0.294471	0.0875293	9175	MAP3K13	mitogen-activated protein kinase kinase kinase 13
-0.29375	0.0877129	154007	SNRNP48	small nuclear ribonucleoprotein 48kDa (U11/U12)
0.305853	0.0877129	1906	EDN1	endothelin 1
-0.293841	0.0887643	10691	GMEB1	glucocorticoid modulatory element binding protein 1
-0.294982	0.0887643	4194	MDM4	NA
-0.295361	0.0889386	9841	ZBTB24	zinc finger and BTB domain containing 24
-0.297191	0.0890335	4851	NOTCH1	notch 1
-0.298216	0.0894058	122011	CSNK1A1L	casein kinase 1, alpha 1-like
-0.294561	0.0894058	23309	KIAA0700	SIN3 transcription regulator family member B
-0.292428	0.0894388	4293	MAP3K9	mitogen-activated protein kinase kinase kinase 9
0.292546	0.0894388	388372	CCL4L2	NA
-0.29418	0.0894388	11128	POLR3A	polymerase (RNA) III (DNA directed) polypeptide A, 155kDa
0.356413	0.090633	54210	TREM1	triggering receptor expressed on myeloid cells 1
0.299054	0.0907185	6659	SOX4	SRY (sex determining region Y)-box 4
0.294907	0.0907279	25805	BAMBI	BMP and activin membrane-bound inhibitor
-0.291153	0.0907279	79155	TNIP2	TNFAIP3 interacting protein 2
0.2981	0.0907279	4915	NTRK2	neurotrophic tyrosine kinase, receptor, type 2
0.291368	0.0907279	8448	DOC2A	double C2-like domains, alpha
-0.299389	0.0907279	3801	KIFC3	kinesin family member C3
-0.301909	0.0907279	152217	DKFZp762I1415	NCBP2 antisense RNA 2 (head to head)
0.295586	0.0907279	57088	PLSCR4	phospholipid scramblase 4
-0.295412	0.0907279	63939	C20orf177	family with sequence similarity 217, member B
-0.29679	0.0907279	80867	HCG2P7	NA
-0.292968	0.0908307	137964	AGPAT6	1-acylglycerol-3-phosphate O-acyltransferase 6
-0.290676	0.0914013	3355	HTR1F	5-hydroxytryptamine (serotonin) receptor 1F, G protein-coupled
0.302904	0.0914013	83604	TMEM47	transmembrane protein 47
0.310236	0.0914013	2014	EMP3	epithelial membrane protein 3
0.300199	0.0916738	970	CD70	CD70 molecule
0.293023	0.0918101	9689	BZW1	basic leucine zipper and W2 domains 1
0.297003	0.0919218	7494	XBP1	X-box binding protein 1
-0.313236	0.0919218	23236	PLCB1	phospholipase C, beta 1 (phosphoinositide-specific)
-0.28975	0.0919218	10399	SNORD96A	small nucleolar RNA, C/D box 96A
0.291087	0.0919218	9266	CYTH2	cytohesin 2
-0.290416	0.0919218	2051	EPHB6	EPH receptor B6
0.316345	0.0919218	7286	TUFT1	tuftelin 1
0.30779	0.0919218	388533	KRTDAP	keratinocyte differentiation-associated protein
0.294089	0.0919959	648359	FAM108A6	NA
-0.289736	0.0919959	10891	PPARGC1A	peroxisome proliferator-activated receptor gamma, coactivator 1 alpha
-0.301424	0.0921325	84624	FNDC1	fibronectin type III domain containing 1
-0.293229	0.0922311	219681	ARMC3	armadillo repeat containing 3
-0.289714	0.0922311	131669	UROC1	urocanate hydratase 1
-0.31044	0.0931121	338382	RAB7B	RAB7B, member RAS oncogene family
-0.289116	0.0935529	440829	SHISA8	shisa family member 8
0.319213	0.093769	100130449	PP14571	uncharacterized LOC100130449
0.289364	0.093769	143471	PSMA8	proteasome (prosome, macropain) subunit, alpha type, 8
0.292175	0.0938895	5352	PLOD2	procollagen-lysine, 2-oxoglutarate 5-dioxygenase 2
-0.294514	0.0940057	160419	C12orf50	chromosome 12 open reading frame 50
0.289275	0.0941883	65078	RTN4R	reticulon 4 receptor
-0.291567	0.0941883	7130	TNFAIP6	tumor necrosis factor, alpha-induced protein 6
-0.305911	0.0947402	340252	ZNF680	zinc finger protein 680
-0.307089	0.0947402	57582	KCNT1	potassium channel, sodium activated subfamily T, member 1
-0.292379	0.0951874	55501	CHST12	carbohydrate (chondroitin 4) sulfotransferase 12
-0.297703	0.095275	4804	NGFR	nerve growth factor receptor
0.309374	0.0955996	23101	MCF2L2	MCF.2 cell line derived transforming sequence-like 2
-0.293875	0.0962325	149934	C20orf191	nuclear receptor corepressor 1 pseudogene 1
-0.28736	0.0967726	1832	DSP	desmoplakin
-0.290774	0.0970237	729950	LOC729950	uncharacterized LOC729950
0.291075	0.0970468	389	RHOC	ras homolog family member C
-0.288115	0.0970468	11274	USP18	ubiquitin specific peptidase 18
0.299628	0.0970468	284323	ZNF780A	zinc finger protein 780A
-0.289375	0.0970468	284729	ESPN	espin pseudogene
-0.286202	0.0970468	100127974	AK096395	NA
-0.289056	0.0970468	285735	LOC285735	long intergenic non-protein coding RNA 326
-0.290669	0.0970468	118424	UBE2J2	ubiquitin-conjugating enzyme E2, J2
-0.286043	0.0970468	55634	ZNF673	KRAB box domain containing 4
-0.312297	0.0970468	10225	CD96	CD96 molecule
-0.296393	0.0970468	388503	LOC388503	complement component 3 precursor pseudogene
-0.301324	0.0970468	1325	CORT	NA
-0.290156	0.0970468	55163	PNPO	pyridoxamine 5'-phosphate oxidase
-0.306852	0.0970468	8334	HIST1H2AC	histone cluster 1, H2ac
0.285612	0.0977983	10148	EBI3	Epstein-Barr virus induced 3
-0.285245	0.0977983	2921	CXCL3	chemokine (C-X-C motif) ligand 3
-0.287607	0.0978433	55367	LRDD	p53-induced death domain protein 1
-0.30138	0.0979263	4128	MAOA	monoamine oxidase A
0.287059	0.0984245	85360	SYDE1	synapse defective 1, Rho GTPase, homolog 1 (C. elegans)
0.297613	0.0986198	8467	SMARCA5	SWI/SNF related, matrix associated, actin dependent regulator of chromatin, subfamily a, member 5
-0.284761	0.0988595	653203	LOC729444	NA
0.286512	0.0992367	55321	C20orf46	transmembrane protein 74B
0.298096	0.100517	81	ACTN4	actinin, alpha 4
-0.284207	0.100517	11092	C9orf9	chromosome 9 open reading frame 9
-0.292498	0.100716	1179	CLCA1	chloride channel accessory 1
-0.288614	0.100716	7993	UBXN8	UBX domain protein 8
-0.289354	0.101074	284546	C1orf185	chromosome 1 open reading frame 185
0.311916	0.101583	2224	FDPS	farnesyl diphosphate synthase
0.310383	0.101795	70	ACTC1	actin, alpha, cardiac muscle 1
0.298997	0.102334	9619	ABCG1	ATP-binding cassette, sub-family G (WHITE), member 1
0.28303	0.102939	6385	SDC4	syndecan 4
0.290186	0.103532	3909	LAMA3	laminin, alpha 3
0.282583	0.103532	1440	CSF3	colony stimulating factor 3 (granulocyte)
0.283224	0.103913	26750	RPS6KC1	ribosomal protein S6 kinase, 52kDa, polypeptide 1
0.282163	0.103913	6128	RPL6	ribosomal protein L6
0.30527	0.104852	55331	ACER3	alkaline ceramidase 3
0.281174	0.106171	23209	MLC1	megalencephalic leukoencephalopathy with subcortical cysts 1
-0.280429	0.106493	23041	MON2	MON2 homolog (S. cerevisiae)
-0.28799	0.106508	9696	CROCC	ciliary rootlet coiled-coil, rootletin
-0.305624	0.106537	23466	CBX6	chromobox homolog 6
-0.279498	0.106967	58480	RHOU	ras homolog family member U
0.291559	0.107657	135932	TMEM139	transmembrane protein 139
0.279504	0.107875	53827	FXYD5	FXYD domain containing ion transport regulator 5
-0.317016	0.107875	57666	FBRSL1	NA
0.282313	0.108332	114783	LMTK3	lemur tyrosine kinase 3
-0.284156	0.108332	121599	SPIC	Spi-C transcription factor (Spi-1/PU.1 related)
-0.278528	0.108332	22900	CARD8	caspase recruitment domain family, member 8
-0.28211	0.10951	51099	ABHD5	abhydrolase domain containing 5
0.336993	0.109736	652995	UCA1	urothelial cancer associated 1 (non-protein coding)
0.284242	0.110388	23677	SH3BP4	SH3-domain binding protein 4
0.277895	0.110955	199675	C19orf59	mast cell-expressed membrane protein 1
-0.292791	0.111238	259308	C9orf144B	family with sequence similarity 205, member A
-0.278396	0.111812	65981	CAPRIN2	caprin family member 2
0.276558	0.112263	7126	TNFAIP1	tumor necrosis factor, alpha-induced protein 1 (endothelial)
0.276559	0.112263	8416	ANXA9	annexin A9
-0.334717	0.112263	9894	TELO2	telomere maintenance 2
0.293915	0.113463	6001	RGS10	regulator of G-protein signaling 10
0.27742	0.113995	6097	RORC	RAR-related orphan receptor C
-0.278214	0.114032	79591	C10orf76	chromosome 10 open reading frame 76
0.276296	0.114351	638	BIK	BCL2-interacting killer (apoptosis-inducing)
0.275422	0.114351	64114	TMBIM1	transmembrane BAX inhibitor motif containing 1
0.284379	0.114351	3936	LCP1	lymphocyte cytosolic protein 1 (L-plastin)
-0.279557	0.114351	10580	SORBS1	sorbin and SH3 domain containing 1
-0.275464	0.114351	29968	PSAT1	phosphoserine aminotransferase 1
0.276608	0.114351	84446	BRSK1	BR serine/threonine kinase 1
0.275297	0.114353	80198	MUS81	MUS81 structure-specific endonuclease subunit
0.29275	0.114353	23507	LRRC8B	leucine rich repeat containing 8 family, member B
0.275625	0.114353	3665	IRF7	interferon regulatory factor 7
0.278101	0.114889	11322	TMC6	transmembrane channel-like 6
0.274939	0.114889	122416	ANKRD9	ankyrin repeat domain 9
0.27624	0.114889	25907	TMEM158	transmembrane protein 158 (gene/pseudogene)
-0.284162	0.114889	26999	CYFIP2	cytoplasmic FMR1 interacting protein 2
-0.274947	0.115142	114819	KIAA1922	ciliary rootlet coiled-coil, rootletin pseudogene 3
0.278313	0.115795	50861	STMN3	stathmin-like 3
0.274171	0.115813	387338	NSUN4	NOP2/Sun domain family, member 4
0.279439	0.11623	54935	DUSP23	dual specificity phosphatase 23
-0.273104	0.116742	29991	OBP2A	NA
-0.287547	0.116742	9774	BCLAF1	BCL2-associated transcription factor 1
-0.27439	0.116742	140771	SMCR5	Smith-Magenis syndrome chromosome region, candidate 5 (non-protein coding)
0.280368	0.116776	11078	TRIOBP	TRIO and F-actin binding protein
0.274194	0.116776	2633	GBP1	guanylate binding protein 1, interferon-inducible
-0.278293	0.116776	3708	ITPR1	inositol 1,4,5-trisphosphate receptor, type 1
-0.276555	0.116776	162427	LOC162427	family with sequence similarity 134, member C
-0.274917	0.116776	23099	ZBTB43	zinc finger and BTB domain containing 43
0.277321	0.118143	5937	RBMS1	RNA binding motif, single stranded interacting protein 1
-0.305975	0.118143	5698	PSMB9	proteasome (prosome, macropain) subunit, beta type, 9
-0.349397	0.118263	5166	PDK4	pyruvate dehydrogenase kinase, isozyme 4
-0.275322	0.11886	829	CAPZA1	capping protein (actin filament) muscle Z-line, alpha 1
-0.295266	0.11886	8193	DPF1	D4, zinc and double PHD fingers family 1
0.272481	0.119108	55116	TMEM39B	transmembrane protein 39B
-0.272112	0.119108	23155	CLCC1	chloride channel CLIC-like 1
-0.271488	0.119108	56255	TMX4	thioredoxin-related transmembrane protein 4
0.271171	0.11951	10645	CAMKK2	calcium/calmodulin-dependent protein kinase kinase 2, beta
-0.270828	0.120403	1756	DMD	dystrophin
-0.272964	0.12232	148281	SYT6	synaptotagmin VI
-0.276907	0.12232	140625	ACTRT2	actin-related protein T2
-0.277027	0.12232	56829	ZC3HAV1	zinc finger CCCH-type, antiviral 1
-0.274606	0.12232	7919	DDX39B	NA
0.27749	0.124561	11182	SLC2A6	solute carrier family 2 (facilitated glucose transporter), member 6
0.272704	0.124615	57140	RNPEPL1	arginyl aminopeptidase (aminopeptidase B)-like 1
-0.268982	0.124615	11083	DIDO1	death inducer-obliterator 1
0.275567	0.124804	8859	STK19	serine/threonine kinase 19
-0.268761	0.124804	64087	MCCC2	methylcrotonoyl-CoA carboxylase 2 (beta)
0.272374	0.124973	5355	PLP2	proteolipid protein 2 (colonic epithelium-enriched)
0.270753	0.125406	10512	SEMA3C	sema domain, immunoglobulin domain (Ig), short basic domain, secreted, (semaphorin) 3C
-0.281314	0.125608	729384	LOC399939	NA
-0.269524	0.127004	138065	RNF183	ring finger protein 183
0.269816	0.127112	80256	KIAA1539	family with sequence similarity 214, member B
-0.267494	0.127112	375791	C9orf169	cysteine-rich tail protein 1
-0.291004	0.127112	408263	FNDC9	fibronectin type III domain containing 9
-0.26816	0.127112	2568	GABRP	gamma-aminobutyric acid (GABA) A receptor, pi
-0.27323	0.127112	440253	WHAMML2	NA
-0.300761	0.127112	8988	HSPB3	heat shock 27kDa protein 3
-0.271968	0.127112	246175	CNOT6L	CCR4-NOT transcription complex, subunit 6-like
0.272069	0.12713	91181	NUP210L	nucleoporin 210kDa-like
0.27068	0.127468	387748	OR56B1	olfactory receptor, family 56, subfamily B, member 1
-0.268254	0.127468	23552	CDK20	cyclin-dependent kinase 20
0.271834	0.128364	161742	SPRED1	sprouty-related, EVH1 domain containing 1
-0.268182	0.128364	3955	LFNG	LFNG O-fucosylpeptide 3-beta-N-acetylglucosaminyltransferase
-0.266401	0.128882	8453	CUL2	cullin 2
-0.276601	0.129173	80307	FER1L4	fer-1-like family member 4, pseudogene (functional)
0.267087	0.12954	5066	PAM	peptidylglycine alpha-amidating monooxygenase
0.27367	0.12954	3105	HLA-A	major histocompatibility complex, class I, A
0.285228	0.12954	57538	ALPK3	alpha-kinase 3
0.289074	0.12954	401044	FLJ40712	NA
0.269877	0.12954	729178	LOC729178	STXBP5 antisense RNA 1
-0.27778	0.12954	2913	GRM3	glutamate receptor, metabotropic 3
-0.275028	0.12954	53940	FTHL17	ferritin, heavy polypeptide-like 17
-0.265437	0.12954	440503	PLIN5	perilipin 5
0.317454	0.129744	11309	SLCO2B1	solute carrier organic anion transporter family, member 2B1
0.285599	0.130116	92999	ZBTB47	zinc finger and BTB domain containing 47
-0.266791	0.130116	60526	C2orf43	chromosome 2 open reading frame 43
-0.28739	0.130164	390054	OR52A5	olfactory receptor, family 52, subfamily A, member 5
0.275729	0.131762	5033	P4HA1	prolyl 4-hydroxylase, alpha polypeptide I
-0.264492	0.132014	651	BMP3	bone morphogenetic protein 3
0.265834	0.132216	4597	MVD	mevalonate (diphospho) decarboxylase
0.327059	0.132216	256355	RPS2P32	ribosomal protein S2 pseudogene 32
-0.29686	0.132216	9092	TJP1	NA
0.278385	0.132304	6525	SMTN	smoothelin
-0.265536	0.132304	26007	DAK	dihydroxyacetone kinase 2 homolog (S. cerevisiae)
0.267424	0.132373	3669	ISG20	interferon stimulated exonuclease gene 20kDa
-0.274778	0.132544	53349	ZFYVE1	zinc finger, FYVE domain containing 1
0.265624	0.132618	64699	TMPRSS3	transmembrane protease, serine 3
0.266455	0.132618	23157	SEPT6	septin 6
0.267763	0.133634	114789	SLC25A25	solute carrier family 25 (mitochondrial carrier; phosphate carrier), member 25
0.263977	0.133634	51617	HMP19	HMP19 protein
-0.288309	0.133634	100131390	SP9	Sp9 transcription factor
0.268898	0.133634	83943	IMMP2L	IMP2 inner mitochondrial membrane peptidase-like (S. cerevisiae)
-0.266989	0.133634	5382	hPMS6	postmeiotic segregation increased 2 pseudogene 4
0.264629	0.134109	8260	NAA10	N(alpha)-acetyltransferase 10, NatA catalytic subunit
-0.262707	0.134109	83729	INHBE	inhibin, beta E
0.270161	0.134109	5586	PKN2	protein kinase N2
-0.265416	0.134109	90141	EFCAB11	EF-hand calcium binding domain 11
0.275541	0.134137	1956	EGFR	epidermal growth factor receptor
-0.262458	0.134292	80331	DNAJC5	DnaJ (Hsp40) homolog, subfamily C, member 5
0.262216	0.134551	9695	EDEM1	ER degradation enhancer, mannosidase alpha-like 1
0.264528	0.134551	91319	DERL3	derlin 3
0.269381	0.134551	3851	KRT4	keratin 4, type II
-0.273858	0.134551	64127	NOD2	nucleotide-binding oligomerization domain containing 2
-0.262428	0.135293	65997	RASL11B	RAS-like, family 11, member B
-0.26805	0.135454	94241	TP53INP1	tumor protein p53 inducible nuclear protein 1
-0.273606	0.135468	64756	ATPAF1	ATP synthase mitochondrial F1 complex assembly factor 1
-0.300323	0.137226	26525	IL1F5	interleukin 36 receptor antagonist
0.260663	0.137245	3664	IRF6	interferon regulatory factor 6
0.262043	0.137245	6662	SOX9	SRY (sex determining region Y)-box 9
0.267458	0.137245	10331	B3GNT3	UDP-GlcNAc:betaGal beta-1,3-N-acetylglucosaminyltransferase 3
0.268128	0.137245	100131234	EF413001	NA
0.261441	0.137245	57409	MIF4GD	MIF4G domain containing
0.261277	0.137245	116437	DKFZp434L2430	long intergenic non-protein coding RNA 1257
0.260564	0.137245	326340	ZAR1	zygote arrest 1
-0.261068	0.137245	10878	CFHR3	complement factor H-related 3
-0.260447	0.137245	4584	MUC3A	NA
0.262041	0.137245	3913	LAMB2	laminin, beta 2 (laminin S)
-0.262415	0.137245	4836	NMT1	N-myristoyltransferase 1
-0.261439	0.137245	146705	C17orf56	ENTH domain containing 2
-0.264461	0.137245	8019	NCRNA00094	long intergenic non-protein coding RNA 94
-0.265462	0.137245	23113	CUL9	cullin 9
0.261413	0.137817	3689	ITGB2	integrin, beta 2 (complement component 3 receptor 3 and 4 subunit)
0.275112	0.137817	100316868	AK093987	NA
-0.262343	0.137817	9701	SAPS2	NA
-0.26325	0.137887	8991	SELENBP1	selenium binding protein 1
-0.261698	0.138395	91057	CCDC34	coiled-coil domain containing 34
0.272363	0.138661	3425	IDUA	iduronidase, alpha-L-
-0.259621	0.138661	280	AMY2B	amylase, alpha 2B (pancreatic)
0.301697	0.139322	84707	BEX2	brain expressed X-linked 2
-0.25997	0.139362	94104	GCFC	PAX3 and PAX7 binding protein 1
0.275358	0.139452	5228	PGF	placental growth factor
0.259917	0.139452	54941	RNF125	ring finger protein 125, E3 ubiquitin protein ligase
-0.262007	0.139452	85280	KRTAP9-4	keratin associated protein 9-4
0.260756	0.139489	195814	SDR16C5	short chain dehydrogenase/reductase family 16C, member 5
-0.287026	0.139489	8424	BBOX1	butyrobetaine (gamma), 2-oxoglutarate dioxygenase (gamma-butyrobetaine hydroxylase) 1
0.25952	0.139735	125476	INO80C	INO80 complex subunit C
0.259238	0.139735	541565	C8orf58	chromosome 8 open reading frame 58
0.262992	0.139735	100133985	LOC100133985	uncharacterized LOC100133985
-0.263947	0.139735	27314	RAB30	RAB30, member RAS oncogene family
0.2786	0.139767	3371	TNC	tenascin C
0.309522	0.139864	665	BNIP3L	BCL2/adenovirus E1B 19kDa interacting protein 3-like
0.269468	0.140277	7277	TUBA4A	tubulin, alpha 4a
-0.270484	0.140432	874	CBR3	carbonyl reductase 3
-0.264276	0.141437	388	RHOB	ras homolog family member B
0.285318	0.141437	23528	ZNF281	zinc finger protein 281
0.257931	0.141437	121273	C12orf54	chromosome 12 open reading frame 54
-0.266931	0.141437	83692	CD99L2	CD99 molecule-like 2
0.263427	0.14196	201725	C4orf46	chromosome 4 open reading frame 46
-0.258855	0.142412	283971	CLEC18C	C-type lectin domain family 18, member C
-0.259758	0.142412	90987	ZNF251	zinc finger protein 251
-0.29645	0.142706	8131	C16orf35	nitrogen permease regulator-like 3 (S. cerevisiae)
-0.265216	0.142706	11188	NISCH	nischarin
0.268444	0.14286	9586	CREB5	cAMP responsive element binding protein 5
0.258151	0.143044	100130453	LOC100130453	NA
0.282277	0.143374	51474	LIMA1	LIM domain and actin binding 1
-0.256572	0.143745	79183	TTPAL	tocopherol (alpha) transfer protein-like
0.256827	0.145058	5526	PPP2R5B	protein phosphatase 2, regulatory subunit B', beta
0.256103	0.145058	84557	MAP1LC3A	microtubule-associated protein 1 light chain 3 alpha
-0.257572	0.145058	288	ANK3	ankyrin 3, node of Ranvier (ankyrin G)
-0.255884	0.145058	2512	FTL	ferritin, light polypeptide
-0.260325	0.145255	222643	UNC5CL	unc-5 homolog C (C. elegans)-like
0.286838	0.145282	81557	MAGED4B	NA
-0.305668	0.145282	2941	GSTA4	glutathione S-transferase alpha 4
-0.260081	0.145478	54955	C1orf109	chromosome 1 open reading frame 109
-0.25827	0.145478	23161	SNX13	sorting nexin 13
0.255458	0.145503	26517	TIMM13	translocase of inner mitochondrial membrane 13 homolog (yeast)
0.263957	0.145667	79987	SVEP1	sushi, von Willebrand factor type A, EGF and pentraxin domain containing 1
-0.257654	0.145667	5900	RALGDS	ral guanine nucleotide dissociation stimulator
-0.276897	0.14717	63874	ABHD4	abhydrolase domain containing 4
-0.295696	0.14717	64332	NFKBIZ	nuclear factor of kappa light polypeptide gene enhancer in B-cells inhibitor, zeta
0.255956	0.147223	9531	BAG3	BCL2-associated athanogene 3
-0.258627	0.147223	6903	TBCC	tubulin folding cofactor C
-0.254781	0.14773	400831	C20orf202	chromosome 20 open reading frame 202
0.261156	0.14773	64866	CDCP1	CUB domain containing protein 1
0.25765	0.148205	57820	CCNB1IP1	cyclin B1 interacting protein 1, E3 ubiquitin protein ligase
0.262557	0.148205	10376	TUBA1B	tubulin, alpha 1b
0.257511	0.148285	22905	EPN2	epsin 2
-0.255525	0.148368	55276	PGM2	phosphoglucomutase 2
-0.255141	0.148368	55161	TMEM33	transmembrane protein 33
0.255932	0.148368	1382	CRABP2	cellular retinoic acid binding protein 2
0.274415	0.148688	760	CA2	carbonic anhydrase II
-0.259003	0.148688	1473	CST5	cystatin D
0.253341	0.149518	63827	BCAN	brevican
0.263541	0.149552	10362	HMG20B	high mobility group 20B
0.256507	0.149598	5618	PRLR	prolactin receptor
-0.253942	0.149747	3483	IGFALS	insulin-like growth factor binding protein, acid labile subunit
0.278679	0.150353	8061	FOSL1	FOS-like antigen 1
0.252939	0.150629	4487	MSX1	msh homeobox 1
0.254102	0.150905	1058	CENPA	centromere protein A
0.266494	0.150905	8807	IL18RAP	interleukin 18 receptor accessory protein
-0.264606	0.151177	155054	ZNF425	zinc finger protein 425
-0.252429	0.151287	653820	FAM72B	family with sequence similarity 72, member B
0.263222	0.151703	3931	LCAT	lecithin-cholesterol acyltransferase
-0.252218	0.151703	84278	HIATL2	hippocampus abundant transcript-like 2
0.263046	0.151917	347735	SERINC2	serine incorporator 2
0.25221	0.151917	7408	VASP	vasodilator-stimulated phosphoprotein
0.252777	0.151917	10003	NAALAD2	N-acetylated alpha-linked acidic dipeptidase 2
-0.251581	0.151917	84629	TNRC18	trinucleotide repeat containing 18
-0.258629	0.151917	54	ACP5	acid phosphatase 5, tartrate resistant
0.252955	0.151917	118433	RPL23AP7	NA
-0.257374	0.151917	8878	SQSTM1	sequestosome 1
-0.252107	0.151917	4722	NDUFS3	NADH dehydrogenase (ubiquinone) Fe-S protein 3, 30kDa (NADH-coenzyme Q reductase)
-0.254187	0.151917	2043	EPHA4	EPH receptor A4
-0.253757	0.151917	7091	TLE4	transducin-like enhancer of split 4
-0.266132	0.151917	1031	CDKN2C	cyclin-dependent kinase inhibitor 2C (p18, inhibits CDK4)
-0.303248	0.151917	1831	TSC22D3	TSC22 domain family, member 3
-0.264949	0.152357	387647	LOC387647	NA
0.25116	0.153087	220134	SKA1	spindle and kinetochore associated complex subunit 1
0.25102	0.153087	3212	HOXB2	homeobox B2
0.251757	0.153087	10093	ARPC4	NA
-0.276087	0.153087	100169951	SNAR-A3	NA
-0.254874	0.153087	3199	HOXA2	homeobox A2
-0.263506	0.153087	1376	CPT2	carnitine palmitoyltransferase 2
0.250833	0.153188	2811	GP1BA	glycoprotein Ib (platelet), alpha polypeptide
-0.251164	0.153188	10198	MPHOSPH9	M-phase phosphoprotein 9
-0.255999	0.153188	65123	INTS3	integrator complex subunit 3
-0.270758	0.154494	728343	NXF2B	NA
0.2572	0.154573	587	BCAT2	branched chain amino-acid transaminase 2, mitochondrial
0.25905	0.15484	50632	CALY	calcyon neuron-specific vesicular protein
0.274055	0.15484	51710	ZNF44	NA
-0.250273	0.15484	375757	C9orf119	SWI5 recombination repair homolog (yeast)
-0.257473	0.15484	2261	FGFR3	fibroblast growth factor receptor 3
0.341999	0.154896	28992	MACROD1	MACRO domain containing 1
0.25003	0.154896	116151	C20orf108	family with sequence similarity 210, member B
0.249453	0.154896	80308	FLAD1	flavin adenine dinucleotide synthetase 1
-0.249546	0.154896	79659	DYNC2H1	dynein, cytoplasmic 2, heavy chain 1
-0.253669	0.154896	9723	SEMA3E	sema domain, immunoglobulin domain (Ig), short basic domain, secreted, (semaphorin) 3E
-0.254294	0.154896	22937	SCAP	SREBF chaperone
0.251571	0.154943	440603	BCL2L15	BCL2-like 15
-0.253558	0.154943	79919	C2orf54	chromosome 2 open reading frame 54
-0.304863	0.155237	9079	LDB2	LIM domain binding 2
-0.252445	0.155237	401498	TMEM215	transmembrane protein 215
-0.249099	0.155472	6294	SAFB	scaffold attachment factor B
0.250535	0.155494	408029	C2orf27B	NA
-0.261759	0.155494	144125	OR2AG1	olfactory receptor, family 2, subfamily AG, member 1 (gene/pseudogene)
-0.24901	0.155494	56204	KIAA1370	family with sequence similarity 214, member A
0.250535	0.156041	641455	POTEM	POTE ankyrin domain family, member M
-0.248407	0.156506	1352	COX10	COX10 heme A:farnesyltransferase cytochrome c oxidase assembly factor
0.252236	0.157614	2185	PTK2B	protein tyrosine kinase 2 beta
0.259071	0.157619	8462	KLF11	Kruppel-like factor 11
-0.263459	0.158214	528	ATP6V1C1	ATPase, H+ transporting, lysosomal 42kDa, V1 subunit C1
0.249174	0.158268	4077	NBR1	neighbor of BRCA1 gene 1
0.24912	0.158843	113452	TMEM54	transmembrane protein 54
0.248173	0.158843	23759	PPIL2	peptidylprolyl isomerase (cyclophilin)-like 2
0.248147	0.158843	55619	DOCK10	dedicator of cytokinesis 10
0.250994	0.158894	10280	SIGMAR1	sigma non-opioid intracellular receptor 1
-0.247619	0.158894	93058	COQ10A	coenzyme Q10 homolog A (S. cerevisiae)
0.252619	0.160117	6303	SAT1	spermidine/spermine N1-acetyltransferase 1
0.247804	0.160117	3727	JUND	jun D proto-oncogene
-0.248885	0.160117	55653	BCAS4	breast carcinoma amplified sequence 4
0.3042	0.160336	126321	C19orf28	major facilitator superfamily domain containing 12
0.25043	0.160336	8543	LMO4	LIM domain only 4
0.249405	0.160336	342527	SMTNL2	smoothelin-like 2
-0.29629	0.160336	3017	HIST1H2BD	histone cluster 1, H2bd
0.264512	0.160697	23002	DAAM1	dishevelled associated activator of morphogenesis 1
0.260253	0.160697	165829	GPR156	G protein-coupled receptor 156
-0.246355	0.161126	113146	AHNAK2	AHNAK nucleoprotein 2
0.272117	0.161126	3566	IL4R	interleukin 4 receptor
-0.26406	0.161292	64210	MMS19	MMS19 nucleotide excision repair homolog (S. cerevisiae)
-0.25965	0.161654	10873	ME3	malic enzyme 3, NADP(+)-dependent, mitochondrial
0.259499	0.161694	57619	SHROOM3	shroom family member 3
0.252231	0.161694	2124	EVI2B	ecotropic viral integration site 2B
-0.268608	0.161694	6520	SLC3A2	solute carrier family 3 (amino acid transporter heavy chain), member 2
-0.245871	0.161694	4331	MNAT1	MNAT CDK-activating kinase assembly factor 1
-0.246346	0.161694	153577	LOC153577	NA
-0.248716	0.161694	3482	IGF2R	insulin-like growth factor 2 receptor
-0.252734	0.161694	57134	MAN1C1	mannosidase, alpha, class 1C, member 1
-0.246547	0.161694	4763	NF1	neurofibromin 1
-0.249202	0.161694	644717	LOC644717	NA
0.246272	0.162124	8601	RGS20	regulator of G-protein signaling 20
0.245631	0.162397	131566	DCBLD2	discoidin, CUB and LCCL domain containing 2
0.247071	0.162397	221908	C7orf47	protein phosphatase 1, regulatory subunit 35
-0.247219	0.162397	55975	KLHL7	kelch-like family member 7
-0.253648	0.162397	415116	PIM3	Pim-3 proto-oncogene, serine/threonine kinase
0.245487	0.162716	57600	FNIP2	folliculin interacting protein 2
-0.248786	0.162716	84450	ZNF512	zinc finger protein 512
0.283341	0.163366	9260	PDLIM7	PDZ and LIM domain 7 (enigma)
0.244941	0.163366	91	ACVR1B	activin A receptor, type IB
0.249872	0.163366	22856	CHSY1	chondroitin sulfate synthase 1
-0.244856	0.163366	5877	RABIF	RAB interacting factor
-0.244651	0.163366	648570	LOC648570	uncharacterized LOC648570
-0.257974	0.163366	440200	FLJ41170	NA
-0.247917	0.163366	339210	C17orf67	chromosome 17 open reading frame 67
-0.246199	0.163366	1235	CCR6	chemokine (C-C motif) receptor 6
-0.248201	0.163366	255189	PLA2G4F	phospholipase A2, group IVF
0.245802	0.163402	6899	TBX1	T-box 1
0.252345	0.163432	8204	NRIP1	nuclear receptor interacting protein 1
-0.24451	0.163742	91368	CDKN2AIPNL	CDKN2A interacting protein N-terminal like
0.258749	0.164726	148545	NBPF4	NA
0.250494	0.164781	93185	IGSF8	immunoglobulin superfamily, member 8
-0.246413	0.166852	5708	PSMD2	proteasome (prosome, macropain) 26S subunit, non-ATPase, 2
-0.248195	0.166852	6450	SH3BGR	SH3 domain binding glutamate-rich protein
-0.248036	0.166852	23112	TNRC6B	trinucleotide repeat containing 6B
-0.244883	0.166852	9667	SAFB2	scaffold attachment factor B2
-0.24364	0.167393	147920	IGFL2	IGF-like family member 2
0.243344	0.167939	29094	HSPC159	lectin, galactoside-binding-like
-0.282867	0.16801	84676	TRIM63	tripartite motif containing 63, E3 ubiquitin protein ligase
0.246545	0.168587	401152	C4orf3	chromosome 4 open reading frame 3
0.246775	0.169642	4314	MMP3	matrix metallopeptidase 3
0.253319	0.169642	116844	LRG1	leucine-rich alpha-2-glycoprotein 1
0.244622	0.169642	1129	CHRM2	cholinergic receptor, muscarinic 2
-0.248543	0.169642	222642	TSPO2	translocator protein 2
0.273368	0.16976	100506658	OCLN	occludin
-0.242958	0.16976	7042	TGFB2	NA
-0.242324	0.16976	642623	UBTFL1	upstream binding transcription factor, RNA polymerase I-like 1
-0.24201	0.16976	10247	HRSP12	heat-responsive protein 12
-0.258968	0.170338	728096	CT47A1	cancer/testis antigen family 47, member B1
0.286475	0.170338	284942	RPL23AP7	NA
0.244878	0.170564	3576	IL8	chemokine (C-X-C motif) ligand 8
-0.241622	0.170564	23443	SLC35A3	solute carrier family 35 (UDP-N-acetylglucosamine (UDP-GlcNAc) transporter), member A3
-0.256976	0.170564	245938	DEFB125	defensin, beta 125
-0.286612	0.170564	83990	BRIP1	BRCA1 interacting protein C-terminal helicase 1
0.242527	0.170632	222171	PRR15	proline rich 15
0.247332	0.171299	8835	SOCS2	suppressor of cytokine signaling 2
-0.244796	0.171299	3126	HLA-DRB4	major histocompatibility complex, class II, DR beta 4
-0.242756	0.171299	347252	IGFBPL1	insulin-like growth factor binding protein-like 1
-0.259731	0.171299	25871	C3orf17	chromosome 3 open reading frame 17
-0.243388	0.171299	7264	TSTA3	tissue specific transplantation antigen P35B
0.249274	0.171299	4994	OR3A1	olfactory receptor, family 3, subfamily A, member 1
-0.253434	0.171299	154743	C7orf60	chromosome 7 open reading frame 60
0.253537	0.171299	50854	C6orf48	chromosome 6 open reading frame 48
-0.241191	0.171299	55745	DKFZp564F1378	adaptor-related protein complex 5, mu 1 subunit
0.248483	0.171299	5327	PLAT	plasminogen activator, tissue
-0.241187	0.171402	23516	SLC39A14	solute carrier family 39 (zinc transporter), member 14
0.269765	0.171473	5551	PRF1	perforin 1 (pore forming protein)
0.241598	0.172515	2067	ERCC1	excision repair cross-complementation group 1
0.243454	0.173205	9022	CLIC3	chloride intracellular channel 3
0.266819	0.173205	5652	PRSS8	protease, serine, 8
0.240757	0.173205	3720	JARID2	jumonji, AT rich interactive domain 2
-0.240273	0.173205	84666	RETNLB	resistin like beta
-0.241618	0.173205	79750	ZNF385D	zinc finger protein 385D
0.251107	0.173205	85474	LBX2	ladybird homeobox 2
0.246888	0.173205	147407	MCART2	solute carrier family 25, member 52
-0.24023	0.173205	126133	ALDH16A1	aldehyde dehydrogenase 16 family, member A1
0.243552	0.173689	29780	PARVB	parvin, beta
0.246212	0.174474	26074	C20orf26	cilia and flagella associated protein 61
-0.239784	0.174474	4125	MAN2B1	mannosidase, alpha, class 2B, member 1
0.246724	0.174514	5507	PPP1R3C	protein phosphatase 1, regulatory subunit 3C
0.245602	0.174609	50515	CHST11	carbohydrate (chondroitin 4) sulfotransferase 11
-0.240571	0.174732	3626	INHBC	inhibin, beta C
0.239606	0.174732	5018	OXA1L	oxidase (cytochrome c) assembly 1-like
0.279878	0.174738	28986	MAGEH1	melanoma antigen family H1
-0.242233	0.175212	27034	ACAD8	acyl-CoA dehydrogenase family, member 8
-0.239341	0.175687	51193	ZNF639	zinc finger protein 639
0.243228	0.175826	56660	KCNK12	potassium channel, two pore domain subfamily K, member 12
-0.238844	0.176224	114991	ZNF618	zinc finger protein 618
0.240203	0.177176	3785	KCNQ2	potassium channel, voltage gated KQT-like subfamily Q, member 2
-0.248163	0.177363	253461	ZBTB38	zinc finger and BTB domain containing 38
0.260319	0.177363	3856	KRT8	keratin 8, type II
0.23862	0.177363	150368	FAM109B	family with sequence similarity 109, member B
0.249506	0.177363	22941	SHANK2	NA
0.247471	0.177479	72	ACTG2	actin, gamma 2, smooth muscle, enteric
0.242347	0.179128	283635	FAM177A1	family with sequence similarity 177, member A1
0.242735	0.179128	5780	PTPN9	protein tyrosine phosphatase, non-receptor type 9
-0.2508	0.179128	57192	MCOLN1	mucolipin 1
-0.244383	0.179779	127795	C1orf87	chromosome 1 open reading frame 87
-0.247543	0.179813	3339	HSPG2	heparan sulfate proteoglycan 2
0.246265	0.180328	116093	DIRC1	disrupted in renal carcinoma 1
0.278049	0.180328	5054	SERPINE1	serpin peptidase inhibitor, clade E (nexin, plasminogen activator inhibitor type 1), member 1
0.2373	0.180623	8703	B4GALT3	UDP-Gal:betaGlcNAc beta 1,4- galactosyltransferase, polypeptide 3
0.238209	0.180623	255919	TMEM188	CTD nuclear envelope phosphatase 1 regulatory subunit 1
0.245656	0.180623	84218	TBC1D3E	NA
0.237129	0.180623	973	CD79A	CD79a molecule, immunoglobulin-associated alpha
-0.236995	0.180623	23187	PHLDB1	pleckstrin homology-like domain, family B, member 1
-0.248698	0.180623	3714	JAG2	jagged 2
0.236692	0.180756	83641	FAM107B	family with sequence similarity 107, member B
0.236698	0.180756	284099	C17orf78	chromosome 17 open reading frame 78
-0.238829	0.180756	83700	JAM3	junctional adhesion molecule 3
-0.265535	0.180756	2309	FOXO3	NA
0.236362	0.181735	3280	HES1	hes family bHLH transcription factor 1
0.241424	0.181854	653581	LOC653581	NA
0.246024	0.181854	6158	RPL28	ribosomal protein L28
-0.237973	0.181854	23049	SMG1	SMG1 phosphatidylinositol 3-kinase-related kinase
0.251745	0.181854	3855	KRT7	keratin 7, type II
0.23595	0.182961	391	RHOG	ras homolog family member G
0.236047	0.183415	10253	SPRY2	sprouty homolog 2 (Drosophila)
0.242808	0.183415	1054	CEBPG	CCAAT/enhancer binding protein (C/EBP), gamma
0.243431	0.183415	5175	PECAM1	platelet/endothelial cell adhesion molecule 1
0.274473	0.183415	7755	ZNF205	zinc finger protein 205
-0.250306	0.183415	117852	TRIpartite motif protein	tripartite motif containing 78, pseudogene
-0.241754	0.183415	26010	SPATS2L	spermatogenesis associated, serine-rich 2-like
-0.241793	0.183415	7743	ZNF189	zinc finger protein 189
-0.244766	0.183415	222234	FAM185A	family with sequence similarity 185, member A
-0.249085	0.183415	5411	PNN	pinin, desmosome associated protein
-0.235672	0.183434	643977	AK056817	NA
0.244676	0.183544	57648	KIAA1522	KIAA1522
0.236292	0.183693	84883	AIFM2	apoptosis-inducing factor, mitochondrion-associated, 2
-0.236184	0.183693	55867	SLC22A11	solute carrier family 22 (organic anion/urate transporter), member 11
-0.235413	0.183693	8353	HIST1H3E	histone cluster 1, H3e
-0.235821	0.184217	26157	GIMAP2	GTPase, IMAP family member 2
0.235109	0.184217	51633	OTUD6B	OTU domain containing 6B
-0.279325	0.184217	6247	RS1	retinoschisin 1
-0.239755	0.184217	54979	HRASLS2	HRAS-like suppressor 2
0.241432	0.184454	3993	LLGL2	lethal giant larvae homolog 2 (Drosophila)
0.241461	0.184722	55454	CSGALNACT2	chondroitin sulfate N-acetylgalactosaminyltransferase 2
-0.235006	0.184722	10811	NOXA1	NADPH oxidase activator 1
-0.23474	0.184722	285343	C3orf23	T cell activation inhibitor, mitochondrial
0.234766	0.184849	5881	RAC3	ras-related C3 botulinum toxin substrate 3 (rho family, small GTP binding protein Rac3)
-0.234906	0.185027	284486	THEM5	thioesterase superfamily member 5
0.241594	0.185206	6613	SUMO2	small ubiquitin-like modifier 2
-0.236544	0.185934	57127	RHBG	Rh family, B glycoprotein (gene/pseudogene)
0.239338	0.185934	50614	AX747752	NA
-0.237982	0.186183	354	KLK3	kallikrein-related peptidase 3
0.239042	0.186563	26091	HERC4	HECT and RLD domain containing E3 ubiquitin protein ligase 4
-0.245436	0.186856	2289	FKBP5	FK506 binding protein 5
0.240339	0.186877	8412	BCAR3	breast cancer anti-estrogen resistance 3
0.236487	0.186877	51373	MRPS17	mitochondrial ribosomal protein S17
0.264871	0.186877	26229	B3GAT3	beta-1,3-glucuronyltransferase 3
0.248158	0.186877	26002	MOXD1	monooxygenase, DBH-like 1
0.238252	0.186877	2175	FANCA	Fanconi anemia, complementation group A
-0.266704	0.186877	5989	RFX1	regulatory factor X, 1 (influences HLA class II expression)
-0.241664	0.186877	9913	SUPT7L	suppressor of Ty 7 (S. cerevisiae)-like
-0.236822	0.186877	6132	RPL8	ribosomal protein L8
0.251709	0.186877	80896	NPL	N-acetylneuraminate pyruvate lyase (dihydrodipicolinate synthase)
-0.239849	0.186877	6499	SKIV2L	superkiller viralicidic activity 2-like (S. cerevisiae)
0.244789	0.186973	1075	CTSC	cathepsin C
0.236862	0.186973	9214	FAIM3	Fas apoptotic inhibitory molecule 3
0.233531	0.186973	8689	KRT36	keratin 36, type I
0.23308	0.186973	353116	RILPL1	Rab interacting lysosomal protein-like 1
0.234756	0.186973	64651	CSRNP1	cysteine-serine-rich nuclear protein 1
-0.233299	0.186973	554223	LOC554223	histocompatibility antigen-related
0.233429	0.186973	80210	ARMC9	armadillo repeat containing 9
0.239217	0.186973	7367	BC141517	UDP glucuronosyltransferase 2 family, polypeptide B17
-0.234708	0.186973	57684	ZBTB26	zinc finger and BTB domain containing 26
0.233002	0.186973	51250	C6orf203	chromosome 6 open reading frame 203
-0.233846	0.186973	55228	PNMAL1	paraneoplastic Ma antigen family-like 1
-0.233971	0.186973	79934	ADCK4	aarF domain containing kinase 4
-0.260673	0.186973	2109	ETFB	electron-transfer-flavoprotein, beta polypeptide
0.233486	0.18737	7791	ZYX	zyxin
-0.233931	0.187698	147744	TMEM190	transmembrane protein 190
-0.246723	0.187711	3834	KIF25	kinesin family member 25
0.232495	0.187957	11231	SEC63	SEC63 homolog (S. cerevisiae)
-0.232267	0.187957	441457	FAM22G	NUT family member 2G
-0.232381	0.187957	317749	DHRS4L2	dehydrogenase/reductase (SDR family) member 4 like 2
0.232408	0.187957	9045	RPL14	ribosomal protein L14
0.241028	0.189051	6667	SP1	Sp1 transcription factor
-0.234636	0.189673	84648	LCE3D	late cornified envelope 3D
0.232453	0.189939	3638	INSIG1	insulin induced gene 1
0.236885	0.189939	100506399	LOC100506399	NA
-0.231858	0.189939	2740	GLP1R	glucagon-like peptide 1 receptor
0.281956	0.189939	6574	SLC20A1	solute carrier family 20 (phosphate transporter), member 1
0.234421	0.189963	10204	NUTF2	nuclear transport factor 2
-0.232418	0.190046	54841	BIVM	basic, immunoglobulin-like variable motif containing
0.231598	0.190265	50615	IL21R	interleukin 21 receptor
0.231644	0.190585	3170	FOXA2	forkhead box A2
0.232486	0.190585	84833	MIR1307	NA
-0.238478	0.190585	85451	UNK	unkempt family zinc finger
-0.231167	0.190585	3030	HADHA	hydroxyacyl-CoA dehydrogenase/3-ketoacyl-CoA thiolase/enoyl-CoA hydratase (trifunctional protein), alpha subunit
-0.231091	0.190585	25894	PLEKHG4	pleckstrin homology domain containing, family G (with RhoGef domain) member 4
0.230932	0.190891	6278	S100A7	S100 calcium binding protein A7
0.249017	0.190891	490	ATP2B1	ATPase, Ca++ transporting, plasma membrane 1
0.231964	0.191523	80115	BAIAP2L2	BAI1-associated protein 2-like 2
0.232508	0.191523	85012	TCEAL3	transcription elongation factor A (SII)-like 3
-0.233923	0.191523	23263	MCF2L	NA
0.234612	0.191523	642587	MIR205	microRNA 205
-0.232051	0.191523	3248	HPGD	hydroxyprostaglandin dehydrogenase 15-(NAD)
-0.263063	0.191537	5919	RARRES2	retinoic acid receptor responder (tazarotene induced) 2
-0.230996	0.191668	919	CD247	CD247 molecule
0.23632	0.191792	10960	LMAN2	lectin, mannose-binding 2
0.230594	0.192459	1663	DDX11	DEAD/H (Asp-Glu-Ala-Asp/His) box helicase 11
0.231097	0.192497	84262	PSMG3	proteasome (prosome, macropain) assembly chaperone 3
-0.241312	0.192497	163486	DENND1B	DENN/MADD domain containing 1B
-0.232042	0.192497	54758	LOC100129637	NA
-0.234465	0.193274	376497	SLC27A1	solute carrier family 27 (fatty acid transporter), member 1
-0.230831	0.193609	29110	TBK1	TANK-binding kinase 1
0.232006	0.193609	5959	RDH5	biogenesis of lysosomal organelles complex-1, subunit 1
-0.262811	0.194514	29882	ANAPC2	anaphase promoting complex subunit 2
-0.229871	0.194514	84749	USP30	ubiquitin specific peptidase 30
-0.23011	0.194546	125206	SLC5A10	solute carrier family 5 (sodium/sugar cotransporter), member 10
0.23519	0.195151	4744	NEFH	neurofilament, heavy polypeptide
-0.234072	0.196211	643837	AK091100	NA
-0.229313	0.196459	55778	ZNF839	zinc finger protein 839
-0.238724	0.196459	113277	TMEM106A	transmembrane protein 106A
0.23402	0.196747	11199	ANXA10	annexin A10
-0.230591	0.196747	161291	TMEM30B	transmembrane protein 30B
-0.237622	0.196747	80335	WDR82	WD repeat domain 82
-0.229286	0.197211	641977	SEPT13	septin 7 pseudogene 2
-0.228687	0.197211	7358	UGDH	UDP-glucose 6-dehydrogenase
0.243616	0.197333	6590	SLPI	secretory leukocyte peptidase inhibitor
-0.23355	0.197495	143872	ARHGAP42	Rho GTPase activating protein 42
-0.231082	0.197744	7047	TGM4	transglutaminase 4
0.23092	0.197744	646482	LOC646482	NA
0.231565	0.198254	6788	STK3	serine/threonine kinase 3
-0.228455	0.198254	8854	ALDH1A2	aldehyde dehydrogenase 1 family, member A2
0.264872	0.19899	5792	PTPRF	protein tyrosine phosphatase, receptor type, F
0.233559	0.19899	126969	SLC44A3	solute carrier family 44, member 3
0.229567	0.19899	7273	TTN	titin
-0.227855	0.19899	219348	PLAC9	placenta-specific 9
-0.239799	0.19899	2180	ACSL1	acyl-CoA synthetase long-chain family member 1
0.227784	0.199013	10981	RAB32	RAB32, member RAS oncogene family
0.247274	0.199013	26220	KIAA1647	DiGeorge syndrome critical region gene 5 (non-protein coding)
-0.268583	0.199088	51299	NRN1	neuritin 1
0.231191	0.200845	11135	CDC42EP1	CDC42 effector protein (Rho GTPase binding) 1
0.228446	0.200845	23117	NPIPL3	NA
0.286853	0.201096	467	ATF3	activating transcription factor 3
-0.227232	0.201096	23644	EDC4	enhancer of mRNA decapping 4
-0.231164	0.201718	23284	LPHN3	adhesion G protein-coupled receptor L3
0.226858	0.202208	339192	CR604709	NA
0.239248	0.202312	5788	PTPRC	NA
-0.226707	0.202388	5694	PSMB6	proteasome (prosome, macropain) subunit, beta type, 6
-0.230093	0.202846	254950	KRTAP15-1	keratin associated protein 15-1
-0.255788	0.202964	2852	GPER	G protein-coupled estrogen receptor 1
-0.226165	0.204254	11146	GLMN	glomulin, FKBP associated protein
-0.226953	0.204254	10443	N4BP2L2	NEDD4 binding protein 2-like 2
-0.2529	0.205459	3659	IRF1	interferon regulatory factor 1
0.225641	0.205462	116211	TM4SF19	transmembrane 4 L six family member 19
0.247225	0.205462	59344	ALOXE3	arachidonate lipoxygenase 3
0.225687	0.205462	54538	ROBO4	roundabout, axon guidance receptor, homolog 4 (Drosophila)
0.237678	0.205462	284123	FAM27L	family with sequence similarity 27-like
-0.228902	0.205462	651337	LOC651337	NA
0.227793	0.205462	112840	WDR89	WD repeat domain 89
0.230377	0.205632	51719	CAB39	calcium binding protein 39
0.225729	0.205632	10252	SPRY1	sprouty homolog 1, antagonist of FGF signaling (Drosophila)
0.225454	0.205632	387723	LOC387723	long intergenic non-protein coding RNA 959
0.225449	0.205632	390162	OR5M9	olfactory receptor, family 5, subfamily M, member 9
-0.228917	0.205632	1629	DBT	dihydrolipoamide branched chain transacylase E2
0.243015	0.205989	84876	ORAI1	ORAI calcium release-activated calcium modulator 1
-0.225163	0.206267	3151	HMGN2	high mobility group nucleosomal binding domain 2
-0.2344	0.206298	343263	MYBPHL	myosin binding protein H-like
-0.229025	0.206298	51133	KCTD3	potassium channel tetramerization domain containing 3
-0.226236	0.206298	10929	CR611239	serine/arginine-rich splicing factor 8
-0.224686	0.207747	85358	SHANK3	SH3 and multiple ankyrin repeat domains 3
-0.22849	0.207783	55217	TMLHE	trimethyllysine hydroxylase, epsilon
0.226607	0.207914	64968	MRPS6	mitochondrial ribosomal protein S6
0.225368	0.208267	91300	C19orf22	R3H domain containing 4
-0.226112	0.208401	84140	FAM161A	NA
0.238434	0.209929	5932	RBBP8	retinoblastoma binding protein 8
-0.237004	0.210319	8862	APLN	apelin
0.231455	0.210765	967	CD63	CD63 molecule
0.246847	0.210765	414149	ACBD7	acyl-CoA binding domain containing 7
0.239938	0.211041	65983	GRAMD3	GRAM domain containing 3
0.225795	0.2111	6230	RPS25	ribosomal protein S25
0.243062	0.211621	339483	MTMR9L	myotubularin related protein 9-like, pseudogene
0.225477	0.212005	117177	RAB3IP	RAB3A interacting protein
0.223363	0.212617	729096	FLJ00312	BMS1 pseudogene 6
-0.230935	0.212873	160777	CCDC60	coiled-coil domain containing 60
-0.223906	0.213367	425054	VCX3B	NA
0.229424	0.213385	56604	TUBBP5	tubulin, beta pseudogene 5
0.227222	0.213483	2769	GNA15	guanine nucleotide binding protein (G protein), alpha 15 (Gq class)
-0.229673	0.213777	414318	AX747616	NA
-0.240661	0.213925	440107	PLEKHG7	pleckstrin homology domain containing, family G (with RhoGef domain) member 7
-0.22334	0.214314	6845	VAMP7	vesicle-associated membrane protein 7
-0.22797	0.214883	7088	TLE1	transducin-like enhancer of split 1 (E(sp1) homolog, Drosophila)
0.222503	0.214905	9710	KIAA0355	KIAA0355
0.255579	0.215028	4486	MST1R	macrophage stimulating 1 receptor
0.233038	0.215028	1828	DSG1	desmoglein 1
0.223784	0.215028	55388	MCM10	minichromosome maintenance complex component 10
-0.223132	0.215028	253039	LOC253039	PSMD5 antisense RNA 1 (head to head)
-0.222604	0.215028	7136	TNNI2	troponin I type 2 (skeletal, fast)
0.237044	0.215028	55646	LYAR	Ly1 antibody reactive
-0.27513	0.215162	5545	PRB4	proline-rich protein BstNI subfamily 4
-0.22514	0.215265	91316	LOC91316	glucuronidase, beta pseudogene 11
0.241204	0.215265	283345	RPL13P5	ribosomal protein L13 pseudogene 5
-0.227831	0.215331	159989	CCDC67	coiled-coil domain containing 67
-0.222041	0.215331	476	ATP1A1	ATPase, Na+/K+ transporting, alpha 1 polypeptide
0.231749	0.215444	24140	FTSJ1	FtsJ RNA methyltransferase homolog 1 (E. coli)
0.223609	0.21573	64359	NXN	nucleoredoxin
-0.229574	0.21573	2764	GMFB	glia maturation factor, beta
0.222975	0.216309	54532	USP53	ubiquitin specific peptidase 53
0.221647	0.217055	4641	MYO1C	myosin IC
-0.221619	0.217055	50838	TAS2R13	taste receptor, type 2, member 13
-0.233642	0.217055	2644	GCHFR	GTP cyclohydrolase I feedback regulator
0.224538	0.217157	4060	LUM	lumican
-0.228082	0.217268	343035	RD3	retinal degeneration 3
-0.223824	0.217592	5339	PLEC	plectin
0.226445	0.217592	6622	SNCA	synuclein, alpha (non A4 component of amyloid precursor)
0.221136	0.218206	10245	TIMM17B	translocase of inner mitochondrial membrane 17 homolog B (yeast)
-0.230085	0.218251	79154	DHRS11	dehydrogenase/reductase (SDR family) member 11
0.221707	0.218387	1845	DUSP3	dual specificity phosphatase 3
0.221609	0.218445	27183	VPS4A	vacuolar protein sorting 4 homolog A (S. cerevisiae)
0.225327	0.219157	26499	PLEK2	pleckstrin 2
0.221262	0.219157	952	CD38	CD38 molecule
-0.229152	0.219157	64805	P2RY12	purinergic receptor P2Y, G-protein coupled, 12
-0.228911	0.219157	2257	FGF12	fibroblast growth factor 12
-0.22069	0.219157	148327	CREB3L4	cAMP responsive element binding protein 3-like 4
-0.225231	0.219157	54482	CCDC76	tRNA methyltransferase 13 homolog (S. cerevisiae)
-0.224737	0.219157	727866	FAM156B	NA
0.248115	0.219633	11343	MGLL	monoglyceride lipase
0.221623	0.219633	10435	CDC42EP2	CDC42 effector protein (Rho GTPase binding) 2
0.221314	0.219633	5676	PSG7	pregnancy specific beta-1-glycoprotein 7 (gene/pseudogene)
-0.235184	0.219633	119694	OR51F2	olfactory receptor, family 51, subfamily F, member 2
-0.222098	0.219633	26610	ELP4	elongator acetyltransferase complex subunit 4
0.220085	0.220075	154313	C6orf165	chromosome 6 open reading frame 165
-0.221104	0.220075	55761	TTC17	tetratricopeptide repeat domain 17
-0.220423	0.220086	400961	PAIP2B	poly(A) binding protein interacting protein 2B
0.220213	0.220086	440348	NPIPL2	nuclear pore complex interacting protein family, member B9
0.223113	0.220731	30008	EFEMP2	cofilin 1 (non-muscle)
-0.224575	0.220731	100188917	ESP33	NA
0.220694	0.220807	375775	PNPLA7	patatin-like phospholipase domain containing 7
-0.219899	0.22102	55793	FAM63A	family with sequence similarity 63, member A
0.219495	0.221077	7077	TIMP2	TIMP metallopeptidase inhibitor 2
-0.223211	0.221077	54897	CASZ1	castor zinc finger 1
0.231475	0.221312	284207	METRNL	NA
0.222683	0.221312	10979	FERMT2	fermitin family member 2
0.221021	0.221312	415056	LOC415056	CNTFR antisense RNA 1
-0.220783	0.221312	100128788	LOC100128788	SRRM2 antisense RNA 1
0.220225	0.221312	816	CAMK2B	calcium/calmodulin-dependent protein kinase II beta
-0.227629	0.221312	400579	AX748015	NA
-0.225289	0.221312	4713	NDUFB7	NADH dehydrogenase (ubiquinone) 1 beta subcomplex, 7, 18kDa
-0.219305	0.221312	144348	ZNF664	zinc finger protein 664
-0.240393	0.221312	51693	TRAPPC2L	NA
-0.220507	0.221443	60672	MIIP	migration and invasion inhibitory protein
-0.221629	0.221697	2889	RAPGEF1	Rap guanine nucleotide exchange factor (GEF) 1
-0.242679	0.22204	115708	TRMT61A	tRNA methyltransferase 61A
-0.219595	0.22204	80755	AARSD1	PTGES3L-AARSD1 readthrough
0.223908	0.223055	100133683	LOC100133683	NA
0.218422	0.223933	80023	NRSN2	neurensin 2
0.218762	0.223933	123041	SLC24A4	solute carrier family 24 (sodium/potassium/calcium exchanger), member 4
-0.222019	0.223933	8645	KCNK5	potassium channel, two pore domain subfamily K, member 5
-0.220188	0.22419	11091	WDR5	WD repeat domain 5
-0.225458	0.224827	23265	EXOC7	exocyst complex component 7
0.217891	0.224871	84418	C5orf32	cysteine-rich transmembrane module containing 1
-0.218948	0.224956	2248	FGF3	fibroblast growth factor 3
-0.217895	0.224956	23140	ZZEF1	zinc finger, ZZ-type with EF-hand domain 1
0.219856	0.225089	9088	PKMYT1	protein kinase, membrane associated tyrosine/threonine 1
-0.222188	0.225089	338094	FAM151A	family with sequence similarity 151, member A
-0.217717	0.225089	654346	LGALS9C	NA
-0.21871	0.226117	2204	FCAR	Fc fragment of IgA, receptor for
-0.217548	0.226683	22836	RHOBTB3	Rho-related BTB domain containing 3
-0.225346	0.227032	8445	DYRK2	dual-specificity tyrosine-(Y)-phosphorylation regulated kinase 2
0.245392	0.227032	92745	SLC38A5	solute carrier family 38, member 5
-0.219615	0.228069	2819	GPD1	glycerol-3-phosphate dehydrogenase 1 (soluble)
0.218144	0.228374	127544	RNF19B	ring finger protein 19B
-0.217454	0.22937	122970	ACOT4	acyl-CoA thioesterase 4
-0.222765	0.22937	9641	IKBKE	inhibitor of kappa light polypeptide gene enhancer in B-cells, kinase epsilon
0.218266	0.22986	345651	ACTBL2	actin, beta-like 2
0.216345	0.22986	92579	G6PC3	glucose 6 phosphatase, catalytic, 3
0.219659	0.22986	220213	OTUD1	OTU deubiquitinase 1
-0.216313	0.22986	7508	XPC	xeroderma pigmentosum, complementation group C
0.224657	0.230053	391107	OR10K2	olfactory receptor, family 10, subfamily K, member 2
0.222055	0.230061	643161	FAM25A	family with sequence similarity 25, member A
0.217036	0.231001	206412	C6orf163	chromosome 6 open reading frame 163
-0.245088	0.231001	93426	SYCE1	NA
-0.226352	0.231001	10313	RTN3	reticulon 3
-0.217489	0.231001	788	SLC25A20	solute carrier family 25 (carnitine/acylcarnitine translocase), member 20
0.243353	0.231001	391059	FRRS1	ferric-chelate reductase 1
-0.228129	0.231001	140870	WFDC6	WAP four-disulfide core domain 6
-0.229997	0.231001	5430	POLR2A	polymerase (RNA) II (DNA directed) polypeptide A, 220kDa
0.215798	0.231001	6173	RPL36A	NA
0.222912	0.231741	27347	STK39	serine threonine kinase 39
-0.2174	0.23198	100505702	LOC100505702	long intergenic non-protein coding RNA 1094
0.216254	0.23198	7846	TUBA1A	tubulin, alpha 1a
0.215439	0.232011	120071	GYLTL1B	glycosyltransferase-like 1B
-0.21565	0.232011	92610	TIFA	TRAF-interacting protein with forkhead-associated domain
0.225908	0.232998	399664	MEX3D	mex-3 RNA binding family member D
-0.215476	0.233305	55850	USE1	unconventional SNARE in the ER 1 homolog (S. cerevisiae)
0.21582	0.233305	84572	GNPTG	N-acetylglucosamine-1-phosphate transferase, gamma subunit
-0.242411	0.233784	100131871	LOC349114	NA
-0.221195	0.233965	100133790	LOC100133790	NA
0.23766	0.234027	11340	EXOSC8	exosome component 8
-0.215027	0.23422	4781	NFIB	nuclear factor I/B
0.214864	0.2362	3321	IGSF3	immunoglobulin superfamily, member 3
0.215871	0.2362	55219	TMEM57	transmembrane protein 57
-0.224175	0.2362	54511	HMGCLL1	3-hydroxymethyl-3-methylglutaryl-CoA lyase-like 1
-0.218148	0.2362	641737	MPST	NA
-0.214297	0.2362	79896	THNSL1	threonine synthase-like 1 (S. cerevisiae)
0.214762	0.237626	317705	VN1R5	vomeronasal 1 receptor 5 (gene/pseudogene)
0.213849	0.237693	9750	FAM65B	family with sequence similarity 65, member B
0.218532	0.237693	55731	C17orf63	family with sequence similarity 222, member B
0.214318	0.237693	5995	RGR	retinal G protein coupled receptor
-0.214966	0.237693	55255	WDR41	WD repeat domain 41
0.21353	0.238313	2251	FGF6	fibroblast growth factor 6
-0.215409	0.238313	56925	LXN	latexin
0.216161	0.238384	3681	ITGAD	integrin, alpha D
-0.216692	0.238384	9782	MATR3	NA
-0.216794	0.238888	677765	SCARNA18	small Cajal body-specific RNA 18
0.214638	0.238888	25987	TSKU	tsukushi, small leucine rich proteoglycan
0.213778	0.239113	55064	LOC286189	C8orf34 antisense RNA 1
0.21309	0.239113	6233	RPS27A	ribosomal protein S27a
0.216026	0.239205	51439	FAM8A1	family with sequence similarity 8, member A1
0.213771	0.239471	93109	TMEM44	transmembrane protein 44
0.214962	0.239471	4092	SMAD7	SMAD family member 7
-0.213094	0.239471	134864	TAAR1	trace amine associated receptor 1
-0.225974	0.239471	57661	PHRF1	PHD and ring finger domains 1
0.430383	0.239482	64324	NSD1	nuclear receptor binding SET domain protein 1
0.228277	0.239482	8372	HYAL3	N-acetyltransferase 6 (GCN5-related)
-0.214587	0.239482	284451	ODF3L2	outer dense fiber of sperm tails 3-like 2
-0.218744	0.239482	2719	GPC3	glypican 3
-0.214575	0.239482	730020	HCG11	HLA complex group 11 (non-protein coding)
0.220221	0.239929	678	ZFP36L2	ZFP36 ring finger protein-like 2
0.219362	0.239929	10627	MYL12A	myosin, light chain 12A, regulatory, non-sarcomeric
0.219572	0.239929	79777	ACBD4	acyl-CoA binding domain containing 4
0.214427	0.239929	9852	EPM2AIP1	EPM2A (laforin) interacting protein 1
-0.224784	0.239929	84105	PCBD2	NA
-0.218517	0.23998	10454	TAB1	TGF-beta activated kinase 1/MAP3K7 binding protein 1
-0.215365	0.240054	7690	ZNF131	RNA, 7SL, cytoplasmic 1
0.21425	0.240985	283267	LOC283267	long intergenic non-protein coding RNA 294
0.248712	0.240985	9618	TRAF4	TNF receptor-associated factor 4
0.235438	0.240985	7289	TULP3	tubby like protein 3
0.236043	0.240985	54885	TBC1D8B	TBC1 domain family, member 8B (with GRAM domain)
0.223981	0.241028	196792	FAM24B	family with sequence similarity 24, member B
-0.212781	0.241305	340393	C8orfK29	NA
-0.21251	0.241453	2549	GAB1	GRB2-associated binding protein 1
-0.215076	0.242549	6924	TCEB3	transcription elongation factor B (SIII), polypeptide 3 (110kDa, elongin A)
-0.215972	0.242669	905	CCNT2	cyclin T2
-0.211736	0.242782	1373	CPS1	carbamoyl-phosphate synthase 1, mitochondrial
-0.221477	0.244144	339201	C17orf65	ASB16 antisense RNA 1
-0.224932	0.244213	2907	GRINA	glutamate receptor, ionotropic, N-methyl D-aspartate-associated protein 1 (glutamate binding)
-0.23885	0.245146	11020	IFT27	intraflagellar transport 27
-0.216624	0.245181	29903	CCDC106	coiled-coil domain containing 106
0.212774	0.245618	10493	VAT1	vesicle amine transport 1
-0.213522	0.245618	84190	C12orf26	methyltransferase like 25
0.211285	0.245819	441009	BC113726	NA
-0.214187	0.245819	54994	C20orf11	GID complex subunit 8
0.213021	0.246534	646962	HRCT1	histidine rich carboxyl terminus 1
-0.218394	0.246534	64080	RBKS	ribokinase
0.211187	0.246664	649	BMP1	bone morphogenetic protein 1
-0.210583	0.246664	390928	PAPL	iron/zinc purple acid phosphatase-like protein
0.210929	0.2471	3149	HMGB3	high mobility group box 3
-0.211545	0.247153	65094	JMJD4	jumonji domain containing 4
-0.211671	0.247887	130507	UBR3	ubiquitin protein ligase E3 component n-recognin 3 (putative)
-0.210317	0.247887	11264	PXMP4	peroxisomal membrane protein 4, 24kDa
0.211215	0.247887	3489	IGFBP6	insulin-like growth factor binding protein 6
-0.210362	0.249262	6376	CX3CL1	chemokine (C-X3-C motif) ligand 1
-0.209835	0.249262	134147	CMBL	carboxymethylenebutenolidase homolog (Pseudomonas)
-0.210134	0.25027	605	BCL7A	B-cell CLL/lymphoma 7A
-0.21227	0.25027	64175	LEPRE1	prolyl 3-hydroxylase 1
0.209843	0.250343	2987	GUK1	guanylate kinase 1
-0.211449	0.250343	8618	CADPS	Ca++-dependent secretion activator
-0.2097	0.250343	9918	NCAPD2	non-SMC condensin I complex, subunit D2
-0.209768	0.250343	5473	PPBP	pro-platelet basic protein (chemokine (C-X-C motif) ligand 7)
-0.227131	0.250343	440689	AX747534	NA
-0.210402	0.250343	608	TNFRSF17	tumor necrosis factor receptor superfamily, member 17
-0.210796	0.250343	196446	C12orf28	NA
0.209843	0.250343	387849	REP15	RAB15 effector protein
-0.221543	0.250343	7454	WAS	Wiskott-Aldrich syndrome
-0.21125	0.250343	79622	SNRNP25	small nuclear ribonucleoprotein 25kDa (U11/U12)
0.209978	0.250343	677842	SNORA76	small nucleolar RNA, H/ACA box 76C
-0.232532	0.250343	55959	SULF2	sulfatase 2
-0.217345	0.250414	113878	DTX2	deltex 2, E3 ubiquitin ligase
0.212027	0.25076	9170	LPAR2	lysophosphatidic acid receptor 2
0.21381	0.25076	403244	OR2T35	olfactory receptor, family 2, subfamily T, member 35
0.262269	0.25076	84981	MIR22HG	MIR22 host gene
-0.208944	0.25076	22995	CEP152	centrosomal protein 152kDa
0.209697	0.250902	4752	NEK3	NIMA-related kinase 3
-0.208893	0.251037	79135	APOO	apolipoprotein O
-0.209008	0.251037	128387	TATDN3	TatD DNase domain containing 3
0.208747	0.25106	85395	C21orf70	family with sequence similarity 207, member A
0.210544	0.251221	440672	NUDT4	nudix (nucleoside diphosphate linked moiety X)-type motif 4 pseudogene 1
-0.215863	0.251654	160140	C11orf65	NA
-0.208545	0.252222	4645	MYO5B	myosin VB
0.210856	0.252222	6160	RPL31	ribosomal protein L31
-0.208513	0.252222	54940	OCIAD1	OCIA domain containing 1
-0.209982	0.252222	26275	HIBCH	3-hydroxyisobutyryl-CoA hydrolase
-0.212901	0.252579	80099	C7orf69	chromosome 7 open reading frame 69
0.215046	0.252681	29881	NPC1L1	NPC1-like 1
0.234517	0.252741	247	ALOX15B	arachidonate 15-lipoxygenase, type B
-0.210249	0.253392	79917	MAGIX	NA
-0.208358	0.253442	8288	EPX	eosinophil peroxidase
0.208714	0.254158	83442	SH3BGRL3	SH3 domain binding glutamate-rich protein like 3
0.235394	0.254158	677813	SNORA30	small nucleolar RNA, H/ACA box 30
0.247059	0.254426	353322	ANKRD37	ankyrin repeat domain 37
0.21013	0.254426	9453	GGPS1	geranylgeranyl diphosphate synthase 1
-0.218069	0.254593	4779	NFE2L1	nuclear factor, erythroid 2-like 1
0.208151	0.255154	55502	HES6	hes family bHLH transcription factor 6
-0.210151	0.255154	55198	APPL2	adaptor protein, phosphotyrosine interaction, PH domain and leucine zipper containing 2
-0.2292	0.255154	59285	CACNG6	calcium channel, voltage-dependent, gamma subunit 6
-0.212125	0.255154	25837	RAB26	RAB26, member RAS oncogene family
-0.208205	0.255605	8303	SNN	stannin
0.214373	0.256046	3995	FADS3	fatty acid desaturase 3
-0.233082	0.25705	23326	USP22	NA
-0.207746	0.25705	84153	RNASEH2C	ribonuclease H2, subunit C
-0.209077	0.257061	7001	PRDX2	peroxiredoxin 2
-0.211351	0.257089	51479	ANKFY1	ankyrin repeat and FYVE domain containing 1
0.209413	0.257141	644172	LOC644172	mitogen-activated protein kinase 8 interacting protein 1 pseudogene
-0.207374	0.257409	100287704	LOC100287704	uncharacterized LOC100287704
-0.208965	0.257858	26	ABP1	amine oxidase, copper containing 1
-0.207023	0.257858	257357	BRWD1-IT2	NA
-0.208046	0.257858	27129	HSPB7	heat shock 27kDa protein family, member 7 (cardiovascular)
-0.20965	0.257858	284695	ZNF326	zinc finger protein 326
-0.238462	0.257858	7291	TWIST1	twist family bHLH transcription factor 1
-0.210577	0.258347	6483	ST3GAL2	ST3 beta-galactoside alpha-2,3-sialyltransferase 2
0.211234	0.258681	201294	UNC13D	unc-13 homolog D (C. elegans)
0.208133	0.258681	9801	MRPL19	mitochondrial ribosomal protein L19
0.207428	0.258986	4833	NME4	NME/NM23 nucleoside diphosphate kinase 4
0.210591	0.258986	6147	RPL23A	ribosomal protein L23a
0.245516	0.259394	56675	NRIP3	nuclear receptor interacting protein 3
0.210183	0.259665	24145	PANX1	pannexin 1
-0.206965	0.260186	51028	VPS36	vacuolar protein sorting 36 homolog (S. cerevisiae)
0.211325	0.260259	10656	KHDRBS3	KH domain containing, RNA binding, signal transduction associated 3
0.213715	0.260298	23542	MAPK8IP2	mitogen-activated protein kinase 8 interacting protein 2
-0.210214	0.260789	55311	ZNF444	zinc finger protein 444
0.205548	0.261712	2266	FGG	fibrinogen gamma chain
0.212577	0.262642	64838	FNDC4	fibronectin type III domain containing 4
-0.21358	0.262694	55703	POLR3B	polymerase (RNA) III (DNA directed) polypeptide B
-0.208154	0.26332	388962	BOLA3	bolA family member 3
0.20484	0.263666	153830	RNF145	ring finger protein 145
0.207583	0.26369	51334	PRR16	proline rich 16
0.210826	0.263907	1659	DHX8	DEAH (Asp-Glu-Ala-His) box polypeptide 8
-0.206258	0.264269	653188	SMA4	NA
-0.20708	0.264281	55843	ARHGAP15	Rho GTPase activating protein 15
-0.205322	0.264281	2690	GHR	growth hormone receptor
0.229211	0.264328	138050	HGSNAT	heparan-alpha-glucosaminide N-acetyltransferase
-0.204561	0.2647	57446	NDRG3	NDRG family member 3
0.205384	0.265038	55681	SCYL2	SCY1-like 2 (S. cerevisiae)
0.235862	0.265183	554251	FBXO48	F-box protein 48
-0.206735	0.265419	83868	TTY13	testis-specific transcript, Y-linked 13 (non-protein coding)
-0.204403	0.265419	51098	IFT52	intraflagellar transport 52
0.209367	0.265486	23564	DDAH2	dimethylarginine dimethylaminohydrolase 2
0.205709	0.265486	81555	YIPF5	Yip1 domain family, member 5
0.207689	0.265486	6925	TCF4	transcription factor 4
-0.204144	0.266342	55616	ASAP3	ArfGAP with SH3 domain, ankyrin repeat and PH domain 3
-0.203991	0.266342	51071	DERA	deoxyribose-phosphate aldolase (putative)
0.203574	0.267743	58529	MYOZ1	myozenin 1
-0.20616	0.268081	2804	GOLGB1	golgin B1
0.208198	0.26817	114034	TOE1	target of EGR1, member 1 (nuclear)
-0.203424	0.26819	80122	YSK4	mitogen-activated protein kinase kinase kinase 19
-0.204066	0.268374	10130	PDIA6	protein disulfide isomerase family A, member 6
0.225812	0.268678	57449	PLEKHG5	pleckstrin homology domain containing, family G (with RhoGef domain) member 5
-0.203551	0.268678	23569	PADI4	peptidyl arginine deiminase, type IV
-0.203162	0.268924	27030	MLH3	mutL homolog 3
-0.203381	0.268924	10077	TSPAN32	tetraspanin 32
0.213852	0.26907	639	PRDM1	PR domain containing 1, with ZNF domain
0.205721	0.26907	79866	C13orf34	bora, aurora kinase A activator
-0.211749	0.26907	85457	KIAA1737	CLOCK-interacting pacemaker
0.202955	0.269184	5193	PEX12	peroxisomal biogenesis factor 12
0.204679	0.269184	145864	HAPLN3	hyaluronan and proteoglycan link protein 3
-0.203878	0.269184	401331	RASA4	RAS p21 protein activator 4C, pseudogene
0.213446	0.269267	1302	COL11A2	collagen, type XI, alpha 2
-0.202855	0.269267	5947	RBP1	retinol binding protein 1, cellular
-0.219468	0.269988	4337	MOCS1	molybdenum cofactor synthesis 1
0.214328	0.270025	6296	ACSM3	acyl-CoA synthetase medium-chain family member 3
0.208127	0.271168	9862	MED24	mediator complex subunit 24
0.210648	0.271168	28231	SLCO4A1	solute carrier organic anion transporter family, member 4A1
-0.203989	0.271168	10351	ABCA8	ATP-binding cassette, sub-family A (ABC1), member 8
0.207868	0.271168	4892	NRAP	nebulin-related anchoring protein
0.214199	0.271168	84996	C21orf119	URB1 antisense RNA 1 (head to head)
0.202201	0.271651	10609	LEPREL4	prolyl 3-hydroxylase family member 4 (non-enzymatic)
-0.202679	0.271651	81623	DEFB126	defensin, beta 126
0.235564	0.272087	1785	DNM2	dynamin 2
-0.202427	0.272087	339123	JMJD8	jumonji domain containing 8
0.205918	0.27231	64400	AKTIP	AKT interacting protein
-0.210698	0.27231	283150	FOXR1	forkhead box R1
-0.226657	0.272613	8436	SDPR	serum deprivation response
-0.202546	0.272694	222229	LRWD1	leucine-rich repeats and WD repeat domain containing 1
0.235978	0.272694	6709	SPTAN1	spectrin, alpha, non-erythrocytic 1
-0.204709	0.272694	79742	CXorf36	chromosome X open reading frame 36
0.205246	0.272896	4357	MPST	mercaptopyruvate sulfurtransferase
0.23457	0.272896	7293	TNFRSF4	tumor necrosis factor receptor superfamily, member 4
-0.223901	0.272896	9038	TAAR5	trace amine associated receptor 5
-0.2016	0.272896	8856	NR1I2	nuclear receptor subfamily 1, group I, member 2
-0.212109	0.272896	286410	ATP11C	ATPase, class VI, type 11C
0.241838	0.273184	375940	FLJ46361	deleted in malignant brain tumors 1 pseudogene 1
0.20512	0.273184	8832	CD84	CD84 molecule
0.204829	0.273184	150356	CHADL	chondroadherin-like
-0.20148	0.273184	54995	OXSM	3-oxoacyl-ACP synthase, mitochondrial
-0.203615	0.273322	22929	SEPHS1	selenophosphate synthetase 1
-0.210494	0.273403	11024	LILRA1	leukocyte immunoglobulin-like receptor, subfamily A (with TM domain), member 1
0.201868	0.273485	4718	NDUFC2	NA
-0.209176	0.273485	3162	HMOX1	heme oxygenase (decycling) 1
0.208191	0.273485	5265	SERPINA1	serpin peptidase inhibitor, clade A (alpha-1 antiproteinase, antitrypsin), member 1
-0.201754	0.273695	85291	KRTAP4-2	keratin associated protein 4-2
0.227026	0.274471	5970	RELA	v-rel avian reticuloendotheliosis viral oncogene homolog A
0.212127	0.274517	79827	CLMP	CXADR-like membrane protein
-0.202323	0.274517	222161	DKFZP586I1420	uncharacterized protein DKFZp586I1420
0.202551	0.274833	56300	IL1F9	interleukin 36, gamma
-0.202811	0.274833	146880	LOC146880	Rho GTPase activating protein 27 pseudogene
0.201135	0.274833	1307	COL16A1	collagen, type XVI, alpha 1
-0.218128	0.274833	8140	SLC7A5	solute carrier family 7 (amino acid transporter light chain, L system), member 5
-0.200749	0.274986	11244	ZHX1	zinc fingers and homeoboxes 1
-0.215529	0.275238	134548	ANKRD43	sosondowah ankyrin repeat domain family member A
0.200821	0.275763	400617	FLJ36644	KCNJ2 antisense RNA 1 (head to head)
0.205321	0.275857	100192204	LOC100192204	peptidylprolyl isomerase A (cyclophilin A) pseudogene 30
0.200048	0.276061	10272	FSTL3	follistatin-like 3 (secreted glycoprotein)
0.207926	0.276061	7035	TFPI	tissue factor pathway inhibitor (lipoprotein-associated coagulation inhibitor)
0.223182	0.276061	1890	TYMP	thymidine phosphorylase
-0.211395	0.276061	6713	SQLE	squalene epoxidase
0.203375	0.276061	9348	NDST3	N-deacetylase/N-sulfotransferase (heparan glucosaminyl) 3
-0.220136	0.276061	26515	FXC1	translocase of inner mitochondrial membrane 10 homolog B (yeast)
0.205983	0.276061	645037	GAGE2B	G antigen 2B
-0.202881	0.276061	4902	NRTN	neurturin
-0.203514	0.276061	285175	UNC80	NA
0.204236	0.276061	7404	UTY	ubiquitously transcribed tetratricopeptide repeat containing, Y-linked
-0.20061	0.276061	22953	P2RX2	purinergic receptor P2X, ligand gated ion channel, 2
-0.200307	0.276061	388567	ZNF749	zinc finger protein 749
-0.208204	0.276061	5082	PDCL	phosducin-like
-0.20204	0.276061	10516	FBLN5	fibulin 5
-0.204374	0.276061	10608	MXD4	MAX dimerization protein 4
0.200692	0.276085	100133106	LOC100133106	VCEW9374
0.205027	0.276395	338557	O3FAR1	free fatty acid receptor 4
-0.228641	0.276395	85359	DGCR6L	NA
-0.199898	0.276574	57509	MTUS1	microtubule associated tumor suppressor 1
0.205494	0.276574	10505	SEMA4F	sema domain, immunoglobulin domain (Ig), transmembrane domain (TM) and short cytoplasmic domain, (semaphorin) 4F
-0.199843	0.276574	147495	APCDD1	adenomatosis polyposis coli down-regulated 1
0.202181	0.276574	1747	DLX3	distal-less homeobox 3
-0.210714	0.276574	2079	ERH	enhancer of rudimentary homolog (Drosophila)
-0.201494	0.276999	100506376	AK128833	TTLL10 antisense RNA 1
0.208383	0.277221	388730	TMEM81	transmembrane protein 81
0.199718	0.277255	54972	TMEM132A	transmembrane protein 132A
-0.203696	0.278328	463	ZFHX3	zinc finger homeobox 3
-0.204318	0.278634	57153	SLC44A2	solute carrier family 44 (choline transporter), member 2
0.201997	0.279601	4973	OLR1	oxidized low density lipoprotein (lectin-like) receptor 1
-0.199305	0.279725	9338	TCEAL1	transcription elongation factor A (SII)-like 1
0.201341	0.279839	3597	IL13RA1	interleukin 13 receptor, alpha 1
0.198964	0.279839	404785	POTEG	NA
-0.201194	0.279839	100288380	FAM7A1	NA
-0.199604	0.279839	219447	OR5AS1	olfactory receptor, family 5, subfamily AS, member 1
-0.200034	0.279839	160287	LDHAL6A	lactate dehydrogenase A-like 6A
-0.201583	0.279839	7072	TIA1	TIA1 cytotoxic granule-associated RNA binding protein
-0.20313	0.280377	6051	RNPEP	arginyl aminopeptidase (aminopeptidase B)
-0.201795	0.280377	9294	S1PR2	sphingosine-1-phosphate receptor 2
-0.199116	0.280377	51660	BRP44L	mitochondrial pyruvate carrier 1
0.198811	0.280636	57144	PAK7	NA
-0.210309	0.280636	4117	MAK	male germ cell-associated kinase
0.198555	0.281083	489	ATP2A3	ATPase, Ca++ transporting, ubiquitous
-0.198532	0.281083	79017	GGCT	gamma-glutamylcyclotransferase
-0.200051	0.281083	57570	TRMT5	tRNA methyltransferase 5
0.200824	0.281454	3645	INSRR	insulin receptor-related receptor
-0.203352	0.281518	647662	FLJ40039	NA
0.204404	0.281628	57048	PLSCR3	NA
0.205402	0.281628	5601	MAPK9	mitogen-activated protein kinase 9
-0.20287	0.281628	23491	CES3	carboxylesterase 3
-0.202604	0.281628	100128571	LOC100128571	NA
-0.201777	0.282833	943	TNFRSF8	tumor necrosis factor receptor superfamily, member 8
0.200937	0.283516	51571	FAM49B	family with sequence similarity 49, member B
-0.201616	0.28391	28964	GIT1	G protein-coupled receptor kinase interacting ArfGAP 1
0.204366	0.284005	54531	MIER2	mesoderm induction early response 1, family member 2
0.198498	0.284184	25975	EGFL6	EGF-like-domain, multiple 6
-0.19848	0.285065	5053	PAH	phenylalanine hydroxylase
-0.197842	0.285065	55200	PLEKHG6	pleckstrin homology domain containing, family G (with RhoGef domain) member 6
0.197503	0.285224	8273	SLC10A3	solute carrier family 10, member 3
-0.200696	0.285224	7745	ZNF192	zinc finger with KRAB and SCAN domains 8
0.197629	0.285565	64922	LRRC19	NA
-0.198286	0.285565	4820	NKTR	natural killer cell triggering receptor
-0.205118	0.285733	5104	SERPINA5	serpin peptidase inhibitor, clade A (alpha-1 antiproteinase, antitrypsin), member 5
-0.197855	0.285733	5188	PET112L	glutamyl-tRNA(Gln) amidotransferase, subunit B
-0.282203	0.285733	55224	ETNK2	ethanolamine kinase 2
-0.20464	0.285861	834	CASP1	caspase 1, apoptosis-related cysteine peptidase
-0.197967	0.285861	51195	RAPGEFL1	Rap guanine nucleotide exchange factor (GEF)-like 1
0.199331	0.285861	3875	KRT18	keratin 18, type I
-0.219031	0.286038	4814	NINJ1	ninjurin 1
0.246216	0.286343	3157	HMGCS1	3-hydroxy-3-methylglutaryl-CoA synthase 1 (soluble)
-0.202822	0.286345	23556	PIGN	phosphatidylinositol glycan anchor biosynthesis, class N
-0.198212	0.286345	10906	TRAFD1	TRAF-type zinc finger domain containing 1
0.238072	0.286625	83543	AIF1L	allograft inflammatory factor 1-like
0.198957	0.286727	10849	CD3EAP	CD3e molecule, epsilon associated protein
-0.200472	0.286727	91151	TIGD7	tigger transposable element derived 7
-0.196643	0.286902	55033	FKBP14	FK506 binding protein 14, 22 kDa
0.198024	0.287119	653129	PTPN20A	protein tyrosine phosphatase, non-receptor type 20
0.197277	0.287365	997	CDC34	cell division cycle 34
0.21002	0.287365	9973	CCS	copper chaperone for superoxide dismutase
0.198346	0.287372	4860	PNP	purine nucleoside phosphorylase
0.215782	0.287411	283537	SLC46A3	solute carrier family 46, member 3
0.197592	0.287411	64855	FAM129B	family with sequence similarity 129, member B
-0.203482	0.287411	57674	RNF213	ring finger protein 213
0.198429	0.287411	100190939	LOC100190939	NA
-0.196483	0.287411	284757	LOC284757	NA
-0.197415	0.287411	207063	DHRSX	zinc finger, BED-type containing 1
-0.208847	0.287411	3682	ITGAE	integrin, alpha E (antigen CD103, human mucosal lymphocyte antigen 1; alpha polypeptide)
-0.196423	0.287411	23089	PEG10	paternally expressed 10
0.199042	0.28807	84636	GPR174	G protein-coupled receptor 174
0.200805	0.28807	4241	MFI2	antigen p97 (melanoma associated) identified by monoclonal antibodies 133.2 and 96.5
-0.196726	0.28807	3381	IBSP	integrin-binding sialoprotein
-0.198589	0.288142	5016	OVGP1	oviductal glycoprotein 1, 120kDa
-0.196112	0.288312	3419	IDH3A	isocitrate dehydrogenase 3 (NAD+) alpha
-0.196045	0.288404	9583	ENTPD4	ectonucleoside triphosphate diphosphohydrolase 4
-0.197953	0.288689	9731	KIAA0562	centrosomal protein 104kDa
0.208343	0.288689	245711	SPDYA	speedy/RINGO cell cycle regulator family member A
0.19678	0.28879	25900	IFFO1	intermediate filament family orphan 1
0.206231	0.28879	55954	ZMAT5	zinc finger, matrin-type 5
0.195695	0.28879	645367	GGT8P	gamma-glutamyltransferase 8 pseudogene
0.199475	0.28879	9829	DNAJC6	DnaJ (Hsp40) homolog, subfamily C, member 6
0.206196	0.28879	55605	KIF21A	kinesin family member 21A
-0.195994	0.28879	221336	BEND6	BEN domain containing 6
-0.203249	0.288864	6443	SGCB	sarcoglycan, beta (43kDa dystrophin-associated glycoprotein)
-0.195476	0.288941	5861	RAB1A	RAB1A, member RAS oncogene family
0.197482	0.289143	389692	MAFA	v-maf avian musculoaponeurotic fibrosarcoma oncogene homolog A
0.198392	0.289143	79095	C9orf16	chromosome 9 open reading frame 16
-0.203196	0.289143	1203	CLN5	ceroid-lipofuscinosis, neuronal 5
-0.201905	0.289517	55157	DARS2	aspartyl-tRNA synthetase 2, mitochondrial
-0.195816	0.289517	81392	OR2AE1	olfactory receptor, family 2, subfamily AE, member 1
0.195437	0.289536	824	CAPN2	calpain 2, (m/II) large subunit
0.253158	0.289536	55902	ACSS2	acyl-CoA synthetase short-chain family member 2
-0.199949	0.289536	29904	EEF2K	eukaryotic elongation factor 2 kinase
-0.209512	0.289536	3858	KRT10	keratin 10, type I
0.227163	0.289618	3725	JUN	jun proto-oncogene
0.196093	0.289618	9099	USP2	ubiquitin specific peptidase 2
0.297377	0.29028	133	ADM	adrenomedullin
-0.211961	0.290392	10424	PGRMC2	progesterone receptor membrane component 2
0.202924	0.290438	389792	IER5L	immediate early response 5-like
-0.206527	0.290438	7701	ZNF142	zinc finger protein 142
0.202323	0.290438	10439	OLFM1	NA
-0.194715	0.290488	54433	GAR1	GAR1 ribonucleoprotein
0.199297	0.290488	51186	WBP5	WW domain binding protein 5
-0.194859	0.290488	284383	OR2Z1	olfactory receptor, family 2, subfamily Z, member 1
0.201273	0.290552	100507436	MICA	MHC class I polypeptide-related sequence B
-0.197977	0.290552	7368	UGT8	UDP glycosyltransferase 8
0.210371	0.290552	51545	ZNF581	zinc finger protein 581
-0.195579	0.290732	32	ACACB	acetyl-CoA carboxylase beta
0.194743	0.291352	81448	OR6K2	olfactory receptor, family 6, subfamily K, member 2
0.197814	0.291789	2597	GAPDH	glyceraldehyde-3-phosphate dehydrogenase
0.20013	0.291789	9658	ZNF516	zinc finger protein 516
0.198158	0.291789	6751	SSTR1	somatostatin receptor 1
-0.194776	0.291789	483	ATP1B3	ATPase, Na+/K+ transporting, beta 3 polypeptide
-0.194362	0.292228	1991	ELANE	elastase, neutrophil expressed
0.200029	0.292296	56548	CHST7	carbohydrate (N-acetylglucosamine 6-O) sulfotransferase 7
0.22093	0.292328	10791	VAMP5	vesicle-associated membrane protein 5
-0.194138	0.292328	29057	FAM156A	family with sequence similarity 156, member A
0.20019	0.292818	150221	RIMBP3C	NA
0.199722	0.292853	3603	IL16	interleukin 16
-0.199829	0.292853	78995	C17orf53	chromosome 17 open reading frame 53
-0.195458	0.292853	64755	C16orf58	chromosome 16 open reading frame 58
0.203416	0.292853	8325	FZD8	frizzled class receptor 8
0.212835	0.292955	92714	ARRDC1	arrestin domain containing 1
-0.194772	0.293133	5793	PTPRG	protein tyrosine phosphatase, receptor type, G
0.241639	0.293133	55845	C3orf10	BRICK1, SCAR/WAVE actin-nucleating complex subunit
0.198559	0.293411	2523	FUT1	fucosyltransferase 1 (galactoside 2-alpha-L-fucosyltransferase, H blood group)
-0.20248	0.293503	27086	FOXP1	forkhead box P1
-0.197885	0.293562	147172	DKFZp667M2411	leucine rich repeat containing 37B pseudogene 1
-0.193565	0.293695	84437	KIAA1826	Myb/SANT-like DNA-binding domain containing 4 with coiled-coils
0.196812	0.293752	23046	KIF21B	kinesin family member 21B
0.193503	0.293752	139628	FOXR2	forkhead box R2
-0.204824	0.293752	51805	COQ3	coenzyme Q3 methyltransferase
-0.198218	0.294019	442425	FOXB2	forkhead box B2
0.193722	0.29406	285613	RELL2	RELT-like 2
0.198283	0.29406	53938	PPIL3	peptidylprolyl isomerase (cyclophilin)-like 3
0.197099	0.294316	55165	CEP55	centrosomal protein 55kDa
0.194403	0.294316	10342	TFG	TRK-fused gene
-0.195583	0.294316	646603	C4orf51	chromosome 4 open reading frame 51
-0.199186	0.294316	11156	PTP4A3	protein tyrosine phosphatase type IVA, member 3
-0.193424	0.294316	51115	FAM82B	regulator of microtubule dynamics 1
0.193285	0.294566	92002	FAM58B	family with sequence similarity 58, member A
-0.193889	0.294766	55194	FAM176B	eva-1 homolog B (C. elegans)
0.197976	0.294766	26782	SNORA66	small nucleolar RNA, H/ACA box 66
0.199156	0.294766	100128668	LOC100128668	NA
-0.19461	0.294766	6603	SMARCD2	SWI/SNF related, matrix associated, actin dependent regulator of chromatin, subfamily d, member 2
-0.201329	0.295242	486	FXYD2	FXYD domain containing ion transport regulator 2
0.192833	0.295703	5029	P2RY2	purinergic receptor P2Y, G-protein coupled, 2
0.192811	0.295703	9322	TRIP10	thyroid hormone receptor interactor 10
-0.194665	0.295753	2677	GGCX	gamma-glutamyl carboxylase
-0.192601	0.296135	402483	FLJ45340	long intergenic non-protein coding RNA 1000
0.224466	0.296664	9249	DHRS3	dehydrogenase/reductase (SDR family) member 3
-0.194304	0.296664	5597	MAPK6	mitogen-activated protein kinase 6
0.19568	0.296725	50858	TTY1	NA
0.196663	0.296929	643441	LOC643441	uncharacterized LOC643441
0.203176	0.297015	344558	SH3RF3	SH3 domain containing ring finger 3
0.193997	0.297015	51271	UBAP1	ubiquitin associated protein 1
0.192216	0.297015	88	ACTN2	actinin, alpha 2
0.192261	0.297015	677766	SCARNA2	small Cajal body-specific RNA 2
-0.192497	0.297015	80326	WNT10A	wingless-type MMTV integration site family, member 10A
-0.197579	0.297015	81889	FAHD1	fumarylacetoacetate hydrolase domain containing 1
0.192348	0.298494	7253	TSHR	thyroid stimulating hormone receptor
-0.191858	0.298731	22888	UBOX5	FAST kinase domains 5
0.192225	0.298756	9669	EIF5B	eukaryotic translation initiation factor 5B
0.204867	0.298756	1296	COL8A2	collagen, type VIII, alpha 2
0.192402	0.298904	11063	SOX30	SRY (sex determining region Y)-box 30
-0.206645	0.298904	151525	WDSUB1	WD repeat, sterile alpha motif and U-box domain containing 1
-0.192779	0.298904	9635	CLCA2	chloride channel accessory 2
0.192746	0.299617	7048	TGFBR2	transforming growth factor, beta receptor II (70/80kDa)
-0.193209	0.300061	5775	PTPN4	protein tyrosine phosphatase, non-receptor type 4 (megakaryocyte)
-0.195076	0.300257	285484	AX746731	NA
-0.192768	0.300407	2965	GTF2H1	general transcription factor IIH, polypeptide 1, 62kDa
0.192399	0.300555	5880	RAC2	ras-related C3 botulinum toxin substrate 2 (rho family, small GTP binding protein Rac2)
0.19873	0.302291	137075	CLDN23	claudin 23
0.191144	0.302781	274	BIN1	bridging integrator 1
0.191582	0.302858	387628	KGFLP1	fibroblast growth factor 7 pseudogene
0.192178	0.302858	5795	PTPRJ	protein tyrosine phosphatase, receptor type, J
-0.20239	0.302865	6672	SP100	SP100 nuclear antigen
0.209397	0.303654	400743	LOC400743	uncharacterized LOC400743
0.192206	0.303678	390075	OR52N5	olfactory receptor, family 52, subfamily N, member 5
0.191472	0.304113	140	ADORA3	transmembrane and immunoglobulin domain containing 3
-0.193169	0.30466	339059	FLJ40448	NA
0.207593	0.305312	1606	DGKA	diacylglycerol kinase, alpha 80kDa
-0.194549	0.305312	6776	STAT5A	signal transducer and activator of transcription 5A
-0.198642	0.305397	84681	HINT2	histidine triad nucleotide binding protein 2
0.191124	0.305501	79027	ZNF655	zinc finger protein 655
0.190889	0.305577	5819	PVRL2	poliovirus receptor-related 2 (herpesvirus entry mediator B)
0.190799	0.305577	285097	BC101234	uncharacterized FLJ38379
0.190089	0.305577	51706	CYB5R1	cytochrome b5 reductase 1
-0.192683	0.305577	124565	SLC38A10	solute carrier family 38, member 10
-0.190256	0.305577	7756	ZNF207	zinc finger protein 207
0.192625	0.305577	128312	HIST3H2BB	histone cluster 3, H2bb
0.194798	0.305578	143570	XRRA1	X-ray radiation resistance associated 1
-0.193855	0.305815	55612	FERMT1	fermitin family member 1
0.214317	0.305815	10328	COX4NB	ER membrane protein complex subunit 8
-0.195799	0.305815	23070	FTSJD2	cap methyltransferase 1
-0.189871	0.306098	6794	STK11	serine/threonine kinase 11
-0.193166	0.306098	3938	LCT	lactase
0.190627	0.306169	51201	ZDHHC2	zinc finger, DHHC-type containing 2
-0.191695	0.306169	10201	NME6	NME/NM23 nucleoside diphosphate kinase 6
-0.198818	0.306169	84142	FAM175A	family with sequence similarity 175, member A
0.199473	0.30703	60492	CCDC90B	coiled-coil domain containing 90B
0.18971	0.307087	84617	TUBB6	tubulin, beta 6 class V
0.19341	0.30711	10602	CDC42EP3	NA
0.199704	0.307295	386757	SLC6A10P	solute carrier family 6 (neurotransmitter transporter), member 10, pseudogene
-0.195124	0.307295	4199	ME1	malic enzyme 1, NADP(+)-dependent, cytosolic
0.203022	0.307478	400454	UNQ9370	NA
0.190036	0.308699	23431	AP4E1	adaptor-related protein complex 4, epsilon 1 subunit
-0.18923	0.308699	9415	FADS2	fatty acid desaturase 2
0.206578	0.308699	64582	GPR135	G protein-coupled receptor 135
0.202962	0.308699	2824	GPM6B	glycoprotein M6B
-0.189125	0.308699	132241	RPL32P3	NA
-0.200986	0.308699	9274	BCL7C	B-cell CLL/lymphoma 7C
0.191906	0.309029	729428	GAGE12B	NA
-0.198419	0.309626	8550	MAPKAPK5	mitogen-activated protein kinase-activated protein kinase 5
0.190275	0.309859	10409	BASP1	brain abundant, membrane attached signal protein 1
0.197518	0.309885	14	AAMP	angio-associated, migratory cell protein
0.220124	0.309885	1942	EFNA1	ephrin-A1
0.198602	0.310328	90850	ZNF598	zinc finger protein 598
0.189684	0.310328	51108	METTL9	methyltransferase like 9
0.193467	0.310328	83699	SH3BGRL2	SH3 domain binding glutamate-rich protein like 2
0.198059	0.310328	27031	NPHP3	nephronophthisis 3 (adolescent)
0.188973	0.31045	9846	GAB2	GRB2-associated binding protein 2
-0.188686	0.31045	2683	B4GALT1	UDP-Gal:betaGlcNAc beta 1,4- galactosyltransferase, polypeptide 1
-0.202889	0.31045	441250	TYW1B	tRNA-yW synthesizing protein 1 homolog B (S. cerevisiae)
-0.219207	0.310677	6252	RTN1	reticulon 1
0.201902	0.311356	3204	HOXA7	homeobox A7
0.189128	0.311501	51106	TFB1M	transcription factor B1, mitochondrial
-0.19011	0.311618	4528	MTIF2	mitochondrial translational initiation factor 2
-0.193069	0.311671	8558	CDK10	cyclin-dependent kinase 10
0.199947	0.312333	349149	GJC3	gap junction protein, gamma 3, 30.2kDa
0.188576	0.312333	7978	MTERF	mitochondrial transcription termination factor 1
-0.201951	0.312433	1855	DVL1	dishevelled segment polarity protein 1
0.208204	0.312433	390882	OR7G2	olfactory receptor, family 7, subfamily G, member 2
0.187981	0.312433	375704	ENHO	energy homeostasis associated
0.210584	0.312433	6712	SPTBN2	spectrin, beta, non-erythrocytic 2
0.217088	0.312433	84317	CCDC115	coiled-coil domain containing 115
-0.192619	0.312433	1040	CDS1	CDP-diacylglycerol synthase (phosphatidate cytidylyltransferase) 1
-0.189314	0.312491	137886	UBXN2B	UBX domain protein 2B
-0.189484	0.312609	54921	CHTF8	CTF8, chromosome transmission fidelity factor 8 homolog (S. cerevisiae)
0.188696	0.312833	23615	PYY2	peptide YY, 2 (pseudogene)
0.195747	0.312893	645191	LINGO3	leucine rich repeat and Ig domain containing 3
0.211993	0.314036	7378	UPP1	uridine phosphorylase 1
0.211177	0.314036	3693	ITGB5	integrin, beta 5
0.206749	0.314036	4430	MYO1B	myosin IB
-0.1901	0.314036	7453	WARS	tryptophanyl-tRNA synthetase
0.190146	0.314036	5468	PPARG	peroxisome proliferator-activated receptor gamma
0.189056	0.314036	64800	EFCAB6	EF-hand calcium binding domain 6
-0.187463	0.314036	435	ASL	argininosuccinate lyase
-0.188163	0.314036	149478	BTBD19	BTB (POZ) domain containing 19
-0.201151	0.314036	9131	AIFM1	apoptosis-inducing factor, mitochondrion-associated, 1
-0.189256	0.314036	23621	BACE1	beta-site APP-cleaving enzyme 1
-0.194049	0.314036	55924	C1orf183	family with sequence similarity 212, member B
-0.188879	0.314036	23530	NNT	nicotinamide nucleotide transhydrogenase
-0.18736	0.314036	23175	LPIN1	lipin 1
-0.194541	0.314061	779	CACNA1S	calcium channel, voltage-dependent, L type, alpha 1S subunit
-0.188667	0.314104	144245	ALG10B	ALG10B, alpha-1,2-glucosyltransferase
-0.193347	0.314724	10299	MARCH6	membrane-associated ring finger (C3HC4) 6, E3 ubiquitin protein ligase
0.211522	0.315106	7414	VCL	vinculin
-0.187144	0.315264	11073	TOPBP1	topoisomerase (DNA) II binding protein 1
0.187275	0.316505	11153	FICD	FIC domain containing
-0.186855	0.316505	93233	CCDC114	coiled-coil domain containing 114
-0.195538	0.316505	645781	LOC645781	transforming growth factor, beta receptor III-like
-0.186691	0.316505	79149	ZSCAN5A	zinc finger and SCAN domain containing 5A
0.187013	0.316559	10326	SIRPB1	signal-regulatory protein beta 1
-0.193378	0.316559	128872	HMGB3L1	high mobility group box 3 pseudogene 1
-0.190653	0.316811	10592	SMC2	structural maintenance of chromosomes 2
0.187273	0.316939	6785	ELOVL4	ELOVL fatty acid elongase 4
0.186768	0.317064	55591	VEZT	vezatin, adherens junctions transmembrane protein
-0.18922	0.317064	729238	SFTPA2	NA
-0.186811	0.317064	401562	LCNL1	lipocalin-like 1
-0.198775	0.317064	9595	CYTIP	cytohesin 1 interacting protein
-0.188781	0.317198	10497	UNC13B	unc-13 homolog B (C. elegans)
-0.190179	0.317329	220988	HNRNPA3	heterogeneous nuclear ribonucleoprotein A3
0.193215	0.31878	55816	DOK5	docking protein 5
0.189131	0.319469	1826	DSCAM	Down syndrome cell adhesion molecule
0.1879	0.319624	6309	SC5DL	sterol-C5-desaturase
-0.186038	0.319624	10579	TACC2	transforming, acidic coiled-coil containing protein 2
-0.207768	0.319624	4947	OAZ2	ornithine decarboxylase antizyme 2
-0.185927	0.319971	401285	TCP10L2	NA
-0.185858	0.319971	79019	CENPM	centromere protein M
-0.20591	0.320045	23223	RRP12	ribosomal RNA processing 12 homolog (S. cerevisiae)
0.209289	0.320787	10281	DSCR4	Down syndrome critical region 4
-0.213109	0.320939	100130717	CECR4	CECR5 antisense RNA 1
0.207871	0.321722	5723	PSPH	phosphoserine phosphatase
0.188008	0.321791	965	CD58	CD58 molecule
0.18534	0.322069	55293	UEVLD	UEV and lactate/malate dehyrogenase domains
-0.185914	0.322069	59067	IL21	interleukin 21
0.185335	0.322069	344148	NCKAP5	NCK-associated protein 5
0.236258	0.322069	80146	UXS1	UDP-glucuronate decarboxylase 1
-0.189048	0.322069	6840	SVIL	supervillin
-0.185425	0.322079	535	ATP6V0A1	ATPase, H+ transporting, lysosomal V0 subunit a1
0.18651	0.322131	56975	FAM20C	family with sequence similarity 20, member C
0.186017	0.322131	2919	CXCL1	chemokine (C-X-C motif) ligand 1 (melanoma growth stimulating activity, alpha)
0.185272	0.322131	3956	LGALS1	lectin, galactoside-binding, soluble, 1
-0.185137	0.322131	23581	CASP14	caspase 14, apoptosis-related cysteine peptidase
0.184964	0.322131	645195	AK123450	NA
0.18501	0.322131	10882	C1QL1	complement component 1, q subcomponent-like 1
0.187966	0.322131	283446	MYO1H	myosin IH
-0.187803	0.322131	84288	EFCAB2	EF-hand calcium binding domain 2
0.184996	0.322131	112755	STX1B	syntaxin 1B
0.203308	0.322131	978	CDA	cytidine deaminase
0.18775	0.322202	286336	FAM78A	family with sequence similarity 78, member A
-0.184797	0.322948	55280	CWF19L1	CWF19-like 1, cell cycle control (S. pombe)
0.196054	0.32302	10487	CAP1	CAP, adenylate cyclase-associated protein 1 (yeast)
0.188867	0.32302	1525	CXADR	coxsackie virus and adenovirus receptor
-0.187318	0.32302	29931	NAG-7	long intergenic non-protein coding RNA 312
0.185799	0.323195	2004	ELK3	ELK3, ETS-domain protein (SRF accessory protein 2)
0.192533	0.323537	55901	THSD1	thrombospondin, type I, domain containing 1
0.184922	0.323537	84679	SLC9A7	solute carrier family 9, subfamily A (NHE7, cation proton antiporter 7), member 7
-0.184702	0.323537	51022	GLRX2	glutaredoxin 2
0.191965	0.323537	5837	PYGM	phosphorylase, glycogen, muscle
0.184882	0.323938	64778	FNDC3B	fibronectin type III domain containing 3B
-0.203017	0.324393	6002	RGS12	regulator of G-protein signaling 12
-0.185714	0.324393	403312	MGC39545	NA
-0.18431	0.324441	26166	RGS22	regulator of G-protein signaling 22
-0.184607	0.324441	4703	NEB	nebulin
0.186352	0.324785	283807	LOC100130855	USP3 antisense RNA 1
-0.186413	0.324829	27075	TSPAN13	tetraspanin 13
0.203316	0.325364	6648	SOD2	superoxide dismutase 2, mitochondrial
0.188368	0.325484	30817	EMR2	adhesion G protein-coupled receptor E2
-0.19	0.325597	55758	RCOR3	REST corepressor 3
0.185838	0.325839	5314	PKHD1	polycystic kidney and hepatic disease 1 (autosomal recessive)
0.191743	0.325878	5866	RAB3IL1	RAB3A interacting protein (rabin3)-like 1
0.196508	0.325878	8891	EIF2B3	eukaryotic translation initiation factor 2B, subunit 3 gamma, 58kDa
0.184252	0.325878	3327	HSP90AB3P	heat shock protein 90kDa alpha (cytosolic), class B member 3, pseudogene
-0.186864	0.325878	5324	PLAG1	pleiomorphic adenoma gene 1
-0.211851	0.326017	401230	FLJ46552	NA
-0.195947	0.326017	8270	LAGE3	L antigen family, member 3
0.205934	0.326163	6567	SLC16A2	solute carrier family 16, member 2 (thyroid hormone transporter)
-0.188151	0.326163	83930	STARD3NL	STARD3 N-terminal like
-0.194275	0.326163	323	APBB2	amyloid beta (A4) precursor protein-binding, family B, member 2
0.187284	0.326163	2899	GRIK3	glutamate receptor, ionotropic, kainate 3
-0.187452	0.326163	55173	MRPS10	mitochondrial ribosomal protein S10
-0.187847	0.326163	9683	N4BP1	NEDD4 binding protein 1
0.187853	0.326163	730100	LOC730100	NA
-0.185048	0.326163	221442	LOC221442	adenylate cyclase 10 (soluble) pseudogene 1
0.183482	0.326163	5920	RARRES3	retinoic acid receptor responder (tazarotene induced) 3
-0.213599	0.326163	56257	MEPCE	methylphosphate capping enzyme
-0.187536	0.326163	677824	SNHG7	small nucleolar RNA host gene 7
0.185533	0.326165	340024	SLC6A19	solute carrier family 6 (neutral amino acid transporter), member 19
0.18371	0.326173	9366	RAB9P1	RAB9B, member RAS oncogene family pseudogene 1
-0.188311	0.326663	127262	TPRG1L	tumor protein p63 regulated 1-like
-0.189219	0.326663	55818	KDM3A	lysine (K)-specific demethylase 3A
-0.184209	0.327419	54989	ZNF770	zinc finger protein 770
-0.18443	0.327419	81689	ISCA1	iron-sulfur cluster assembly 1
-0.183336	0.327575	9465	AKAP7	A kinase (PRKA) anchor protein 7
-0.183268	0.327586	8454	CUL1	cullin 1
-0.183795	0.32788	27189	IL17C	interleukin 17C
0.198189	0.327909	10089	KCNK7	potassium channel, two pore domain subfamily K, member 7
-0.185139	0.328199	8761	PABPC4	poly(A) binding protein, cytoplasmic 4 (inducible form)
-0.184434	0.328334	55195	C14orf105	chromosome 14 open reading frame 105
-0.184584	0.328334	11162	NUDT6	nudix (nucleoside diphosphate linked moiety X)-type motif 6
0.182911	0.32847	22843	PPM1E	protein phosphatase, Mg2+/Mn2+ dependent, 1E
0.184345	0.32847	339541	C1orf228	chromosome 1 open reading frame 228
0.183502	0.32864	8484	GALR3	galanin receptor 3
-0.188214	0.328735	374286	CDRT1	CMT1A duplicated region transcript 1
0.188358	0.329516	131601	TPRA1	transmembrane protein, adipocyte asscociated 1
-0.185453	0.329516	80222	TARS2	threonyl-tRNA synthetase 2, mitochondrial (putative)
-0.184976	0.329516	10363	HMG20A	high mobility group 20A
0.183598	0.329757	9180	OSMR	oncostatin M receptor
-0.190698	0.329757	27241	BBS9	Bardet-Biedl syndrome 9
-0.184696	0.329757	128061	C1orf131	chromosome 1 open reading frame 131
-0.183954	0.329757	10124	ARL4A	ADP-ribosylation factor-like 4A
0.185297	0.329837	1510	CTSE	cathepsin E
-0.187835	0.330049	387601	SLC22A25	solute carrier family 22, member 25
0.182337	0.330204	23596	OPN3	opsin 3
0.182263	0.330204	56946	C11orf30	chromosome 11 open reading frame 30
-0.182381	0.330204	219347	LOC219347	TMEM254 antisense RNA 1
-0.18321	0.330204	149134	LOC149134	NA
-0.186751	0.330204	2029	ENSA	endosulfine alpha
0.182237	0.330204	93099	DMKN	dermokine
0.191784	0.33072	5074	PAWR	PRKC, apoptosis, WT1, regulator
-0.18246	0.33072	10584	COLEC10	collectin sub-family member 10 (C-type lectin)
-0.182203	0.33072	143458	LDLRAD3	low density lipoprotein receptor class A domain containing 3
-0.189105	0.33072	55362	TMEM63B	transmembrane protein 63B
0.191092	0.33072	55890	GPRC5C	G protein-coupled receptor, class C, group 5, member C
-0.185874	0.331233	5108	PCM1	pericentriolar material 1
-0.182671	0.331352	8644	AKR1C3	aldo-keto reductase family 1, member C3
0.183786	0.331385	203259	C9orf25	family with sequence similarity 219, member A
0.182999	0.331678	4052	LTBP1	latent transforming growth factor beta binding protein 1
-0.182543	0.331678	135941	OR2A14	olfactory receptor, family 2, subfamily A, member 14
-0.188206	0.331682	908	CCT6P3	NA
0.185371	0.331956	51312	FP15737	NA
-0.195569	0.331997	3459	IFNGR1	interferon gamma receptor 1
0.18263	0.332502	7060	THBS4	thrombospondin 4
0.192977	0.332502	255324	EPGN	epithelial mitogen
0.201872	0.33278	3476	IGBP1	immunoglobulin (CD79A) binding protein 1
0.181417	0.333078	80019	UBTD1	ubiquitin domain containing 1
0.183815	0.333248	11033	ADAP1	ArfGAP with dual PH domains 1
0.186308	0.333248	23543	RBFOX2	RNA binding protein, fox-1 homolog (C. elegans) 2
0.182599	0.333248	26184	OR1F2	olfactory receptor, family 1, subfamily F, member 2, pseudogene
-0.207588	0.333248	389649	C8orf86	chromosome 8 open reading frame 86
-0.181692	0.333248	81602	CDADC1	cytidine and dCMP deaminase domain containing 1
-0.182751	0.333248	7311	UBA52	ubiquitin A-52 residue ribosomal protein fusion product 1
-0.181558	0.333248	5557	PRIM1	primase, DNA, polypeptide 1 (49kDa)
0.191428	0.333248	1907	EDN2	endothelin 2
-0.181183	0.333782	27151	CPAMD8	C3 and PZP-like, alpha-2-macroglobulin domain containing 8
0.183982	0.33386	645688	AX746718	NA
-0.181105	0.334184	339175	METTL2A	NA
0.181738	0.334687	10135	NAMPT	nicotinamide phosphoribosyltransferase
0.189793	0.334717	159163	RBMY1F	NA
0.181703	0.334802	54704	PDP1	pyruvate dehyrogenase phosphatase catalytic subunit 1
0.183279	0.334802	1463	NCAN	neurocan
-0.187056	0.334802	353142	LCE3A	late cornified envelope 3A
-0.181332	0.334802	120376	C11orf93	colorectal cancer associated 2
-0.180982	0.334802	2738	GLI4	GLI family zinc finger 4
-0.197862	0.334802	2308	FOXO1	forkhead box O1
-0.194746	0.335052	79847	TMEM180	transmembrane protein 180
-0.182378	0.335336	4905	NSF	N-ethylmaleimide-sensitive factor
0.180609	0.335444	7325	UBE2E2	ubiquitin-conjugating enzyme E2E 2
-0.18904	0.335725	55347	ABHD10	abhydrolase domain containing 10
-0.181949	0.335734	6988	TCTA	T-cell leukemia translocation altered
0.183288	0.335812	283768	GOLGA8G	NA
-0.182945	0.335826	2643	GCH1	GTP cyclohydrolase 1
-0.180568	0.335826	4605	MYBL2	v-myb avian myeloblastosis viral oncogene homolog-like 2
0.182242	0.335826	83591	THAP2	THAP domain containing, apoptosis associated protein 2
-0.180579	0.335826	158257	BC036695	NA
-0.182259	0.335955	23	ABCF1	ATP-binding cassette, sub-family F (GCN20), member 1
-0.199989	0.335955	5202	PFDN2	prefoldin subunit 2
0.181041	0.335955	100101118	TTTY8	NA
-0.188716	0.335955	7699	ZNF140	zinc finger protein 140
0.180668	0.335955	100130921	MTA3	NA
-0.181678	0.335955	344901	OSTN	osteocrin
-0.181197	0.335955	145783	LOC145783	uncharacterized LOC145783
-0.189278	0.335955	1417	CRYBB3	crystallin, beta B3
-0.180473	0.335955	55005	RMND1	required for meiotic nuclear division 1 homolog (S. cerevisiae)
0.182737	0.335955	1241	LTB4R	leukotriene B4 receptor
-0.182719	0.335955	64919	BCL11B	B-cell CLL/lymphoma 11B (zinc finger protein)
-0.185993	0.335955	220002	CYBASC3	cytochrome b561 family, member A3
-0.183472	0.335955	27244	SESN1	sestrin 1
-0.182965	0.335984	8507	ENC1	ectodermal-neural cortex 1 (with BTB domain)
-0.200008	0.33624	91752	ZNF804A	zinc finger protein 804A
0.180951	0.336608	9650	MTFR1	mitochondrial fission regulator 1
-0.187247	0.336608	1609	DGKQ	diacylglycerol kinase, theta 110kDa
-0.180221	0.336608	729440	CCDC61	coiled-coil domain containing 61
-0.180041	0.336608	51574	LARP7	La ribonucleoprotein domain family, member 7
-0.181532	0.336896	23506	KIAA0240	GLTSCR1-like
-0.184091	0.337038	114882	OSBPL8	oxysterol binding protein-like 8
0.184284	0.337093	3455	IFNAR2	interferon (alpha, beta and omega) receptor 2
0.179851	0.337093	4301	MLLT4	myeloid/lymphoid or mixed-lineage leukemia (trithorax homolog, Drosophila); translocated to, 4
-0.180096	0.337093	5613	PRKX	protein kinase, X-linked
0.18319	0.337107	392392	OR1K1	olfactory receptor, family 1, subfamily K, member 1
-0.181349	0.33749	6793	STK10	serine/threonine kinase 10
0.181058	0.33749	1435	CSF1	colony stimulating factor 1 (macrophage)
-0.179785	0.33749	58189	WFDC1	WAP four-disulfide core domain 1
0.180793	0.337562	9124	PDLIM1	PDZ and LIM domain 1
-0.18708	0.338313	440021	LOC338651	KRTAP5-1/KRTAP5-2 antisense RNA 1
-0.183884	0.338313	653073	LOC653075	golgin A8 family, member T
0.180658	0.338697	140885	SIRPA	signal-regulatory protein alpha
-0.182861	0.339035	8031	NCOA4	nuclear receptor coactivator 4
0.180247	0.339172	390535	GOLGA8E	golgin A8 family, member C, pseudogene
0.18039	0.339392	5813	PURA	purine-rich element binding protein A
-0.183399	0.339392	51259	TMEM216	transmembrane protein 216
0.179536	0.339501	79707	NOL9	nucleolar protein 9
-0.197163	0.340357	3229	HOXC13	homeobox C13
-0.190593	0.341245	100133205	C6orf41	long intergenic non-protein coding RNA 240
0.182144	0.341419	999	CDH1	cadherin 1, type 1, E-cadherin (epithelial)
0.182349	0.341774	1445	CSK	c-src tyrosine kinase
0.193501	0.341774	54443	ANLN	anillin, actin binding protein
-0.185602	0.341774	29925	GMPPB	GDP-mannose pyrophosphorylase B
0.191364	0.341774	159195	USP54	ubiquitin specific peptidase 54
0.185483	0.341774	2676	GFRA3	GDNF family receptor alpha 3
0.189624	0.341774	54581	SCAND2	SCAN domain containing 2 pseudogene
-0.180576	0.341774	23093	TTLL5	tubulin tyrosine ligase-like family member 5
-0.190327	0.341774	10432	RBM14	RNA binding motif protein 14
0.187844	0.341774	6146	RPL22	ribosomal protein L22
0.179747	0.341789	120935	CCDC38	coiled-coil domain containing 38
0.192652	0.341835	2526	FUT4	NA
-0.178966	0.341835	5096	PCCB	propionyl CoA carboxylase, beta polypeptide
-0.184086	0.341835	93129	ORAI3	ORAI calcium release-activated calcium modulator 3
-0.178615	0.34184	22979	EFR3B	EFR3 homolog B (S. cerevisiae)
-0.181209	0.34189	151742	PPM1L	protein phosphatase, Mg2+/Mn2+ dependent, 1L
0.179182	0.341943	2664	GDI1	GDP dissociation inhibitor 1
-0.189478	0.341943	8672	EIF4G3	eukaryotic translation initiation factor 4 gamma, 3
-0.180943	0.341943	261734	NPHP4	nephronophthisis 4
0.179083	0.342329	25798	BRI3	brain protein I3
-0.187526	0.342329	100128386	AK124326	NA
0.190382	0.342637	4864	NPC1	Niemann-Pick disease, type C1
0.178749	0.342637	203068	TUBB	tubulin, beta class I
0.180045	0.342637	340152	ZC3H12D	zinc finger CCCH-type containing 12D
-0.179941	0.342637	9236	CCPG1	NA
0.178115	0.342767	285588	EFCAB9	EF-hand calcium binding domain 9
0.182262	0.342835	9476	NAPSA	napsin A aspartic peptidase
-0.178284	0.342994	79096	C11orf49	chromosome 11 open reading frame 49
0.18578	0.342994	93166	PRDM6	PR domain containing 6
0.184718	0.343463	9536	PTGES	prostaglandin E synthase
-0.178186	0.34352	29099	COMMD9	COMM domain containing 9
-0.211127	0.343627	2539	G6PD	glucose-6-phosphate dehydrogenase
-0.177843	0.343635	80339	PNPLA3	NA
0.177608	0.344593	151963	MB21D2	Mab-21 domain containing 2
-0.177594	0.344593	9847	KIAA0528	C2 calcium-dependent domain containing 5
-0.180233	0.344593	160760	PPTC7	PTC7 protein phosphatase homolog (S. cerevisiae)
-0.179316	0.344593	4257	MGST1	microsomal glutathione S-transferase 1
0.177524	0.34468	10096	ACTR3	ARP3 actin-related protein 3 homolog (yeast)
0.178909	0.34468	5036	PA2G4	proliferation-associated 2G4, 38kDa
-0.179388	0.34468	7248	TSC1	tuberous sclerosis 1
-0.177699	0.345133	4691	NCL	nucleolin
0.177477	0.345266	23040	MYT1L	myelin transcription factor 1-like
0.184303	0.345401	2888	GRB14	growth factor receptor-bound protein 14
-0.177606	0.345401	642929	LOC642929	general transcription factor II, i pseudogene
-0.17739	0.345441	103	ADAR	adenosine deaminase, RNA-specific
0.179285	0.346009	26207	PITPNC1	phosphatidylinositol transfer protein, cytoplasmic 1
0.18089	0.346009	254427	C10orf47	proline and serine rich 2
-0.178643	0.346009	10349	ABCA10	ATP-binding cassette, sub-family A (ABC1), member 10
-0.18674	0.346009	10940	POP1	processing of precursor 1, ribonuclease P/MRP subunit (S. cerevisiae)
0.184596	0.346009	390660	FLJ00317	NA
0.178486	0.346228	54936	ADPRHL2	ADP-ribosylhydrolase like 2
0.18079	0.346291	8755	ADAM6	ADAM metallopeptidase domain 6 (pseudogene)
-0.177005	0.346291	25807	RHBDD3	rhomboid domain containing 3
-0.186894	0.346293	6419	SETMAR	SET domain and mariner transposase fusion gene
0.17877	0.346401	54984	PINX1	PIN2/TERF1 interacting, telomerase inhibitor 1
0.178303	0.346401	10214	SSX3	synovial sarcoma, X breakpoint 3
0.177228	0.346401	374897	SBSN	suprabasin
0.179471	0.346472	55297	CCDC91	coiled-coil domain containing 91
0.192421	0.346472	440602	LOC440602	NA
-0.177419	0.346472	130497	OSR1	odd-skipped related transciption factor 1
-0.17797	0.346472	92335	STRADA	STE20-related kinase adaptor alpha
-0.179521	0.346488	7752	ZNF200	zinc finger protein 200
0.17859	0.346511	54454	ATAD2B	ATPase family, AAA domain containing 2B
0.17695	0.347076	8848	TSC22D1	TSC22 domain family, member 1
0.17667	0.347236	125875	CLDND2	claudin domain containing 2
0.176853	0.348074	5558	PRIM2	primase, DNA, polypeptide 2 (58kDa)
-0.177661	0.348074	50652	PCA3	prostate cancer associated 3 (non-protein coding)
-0.180785	0.348074	9931	HELZ	helicase with zinc finger
0.178252	0.348461	149465	WDR65	cilia and flagella associated protein 57
0.177092	0.348499	252995	FNDC5	fibronectin type III domain containing 5
-0.183058	0.348499	57402	S100A14	S100 calcium binding protein A14
-0.177351	0.348531	11079	RER1	retention in endoplasmic reticulum sorting receptor 1
0.18333	0.349339	81858	SHARPIN	SHANK-associated RH domain interactor
0.177371	0.349781	10413	YAP1	Yes-associated protein 1
-0.179366	0.349781	286887	KRT6C	NA
-0.176421	0.349781	131368	ZPLD1	zona pellucida-like domain containing 1
-0.177601	0.349781	8995	TNFSF18	tumor necrosis factor (ligand) superfamily, member 18
-0.181164	0.349781	95	ACY1	NA
0.186401	0.349781	3315	HSPB1	heat shock 27kDa protein 1
-0.178764	0.349781	23211	ZC3H4	zinc finger CCCH-type containing 4
-0.175959	0.349781	1138	CHRNA5	cholinergic receptor, nicotinic, alpha 5 (neuronal)
0.180484	0.349946	22938	SNW1	SNW domain containing 1
[truncated: 9,726 more rows]

## Sheet: RhoA Day 7
Fold Change (log2)	adjusted p-value	EntrezID	Symbol	Genename
2.43795	0.0081438	26227	PHGDH	phosphoglycerate dehydrogenase
3.72952	0.0081438	374897	SBSN	suprabasin
2.94185	0.0081438	6704	SPRR2E	small proline-rich protein 2E
2.31932	0.0081438	25818	KLK5	kallikrein-related peptidase 5
3.25657	0.0081438	6876	TAGLN	transgelin
2.84739	0.0081438	5055	SERPINB2	serpin peptidase inhibitor, clade B (ovalbumin), member 2
2.61929	0.0081438	57761	TRIB3	tribbles pseudokinase 3
2.55014	0.0081438	8870	IER3	immediate early response 3
2.61427	0.0081438	3887	KRT81	keratin 81, type II
2.12434	0.0107379	3553	IL1B	interleukin 1, beta
2.09906	0.0107379	112616	CMTM7	CKLF-like MARVEL transmembrane domain containing 7
3.98927	0.0107379	6698	SPRR1A	small proline-rich protein 1A
2.10656	0.011516	388533	KRTDAP	keratinocyte differentiation-associated protein
-1.87991	0.0137959	7049	TGFBR3	transforming growth factor, beta receptor III
2.18412	0.0137959	6280	S100A9	S100 calcium binding protein A9
2.67035	0.0137959	8771	TNFRSF6B	NA
-1.76743	0.0141978	2825	GPR1	G protein-coupled receptor 1
-1.57505	0.0141978	1634	DCN	decorin
-1.64839	0.0141978	6414	SEPP1	selenoprotein P, plasma, 1
-2.50416	0.0141978	4316	MMP7	matrix metallopeptidase 7
1.75372	0.0141978	3855	KRT7	keratin 7, type II
4.21781	0.0141978	5266	PI3	peptidase inhibitor 3, skin-derived
2.00221	0.0141978	10381	TUBB3	tubulin, beta 3 class III
2.65742	0.0141978	3854	KRT6B	keratin 6B, type II
1.71528	0.0141978	440	ASNS	asparagine synthetase (glutamine-hydrolyzing)
1.53755	0.0141978	87	ACTN1	actinin, alpha 1
1.90582	0.0141978	970	CD70	CD70 molecule
1.6942	0.0141978	2769	GNA15	guanine nucleotide binding protein (G protein), alpha 15 (Gq class)
2.11073	0.0141978	6286	S100P	S100 calcium binding protein P
1.55504	0.0141978	3371	TNC	tenascin C
1.46999	0.0141978	93099	DMKN	dermokine
4.33538	0.0141978	6703	SPRR2D	small proline-rich protein 2D
1.84804	0.0141978	5328	PLAU	plasminogen activator, urokinase
2.47724	0.0141978	3889	KRT83	keratin 83, type II
1.48258	0.0141978	3918	LAMC2	laminin, gamma 2
2.43096	0.0141978	100133941	CD24	CD24 molecule
1.73706	0.0141978	2706	GJB2	gap junction protein, beta 2, 26kDa
1.63588	0.0141978	205860	TRIML2	tripartite motif family-like 2
2.08086	0.0141978	374918	IGFL1	IGF-like family member 1
1.67578	0.0145046	3914	LAMB3	laminin, beta 3
1.43375	0.0152719	7846	TUBA1A	tubulin, alpha 1a
1.44767	0.0154323	3490	IGFBP7	insulin-like growth factor binding protein 7
-1.78334	0.0163505	94234	FOXQ1	forkhead box Q1
1.39511	0.0163505	84985	FAM83A	family with sequence similarity 83, member A
-1.38571	0.016403	694	BTG1	B-cell translocation gene 1, anti-proliferative
1.80959	0.016403	404203	SPINK6	serine peptidase inhibitor, Kazal type 6
1.40557	0.016403	22822	PHLDA1	pleckstrin homology-like domain, family A, member 1
-1.53401	0.0168201	4051	CYP4F3	NA
1.65722	0.0168201	10376	TUBA1B	tubulin, alpha 1b
1.55438	0.019833	8553	BHLHE40	basic helix-loop-helix family, member e40
-1.2755	0.0205973	114907	FBXO32	F-box protein 32
1.27286	0.0205973	7114	TMSB4X	thymosin beta 4, X-linked
-1.87452	0.0207143	5166	PDK4	pyruvate dehydrogenase kinase, isozyme 4
1.25401	0.0210793	6574	SLC20A1	solute carrier family 20 (phosphate transporter), member 1
1.28763	0.0210793	3566	IL4R	interleukin 4 receptor
1.31221	0.0210793	1717	DHCR7	7-dehydrocholesterol reductase
1.26166	0.0210793	3159	HMGA1	high mobility group AT-hook 1
-1.23858	0.0213506	79901	CYBRD1	cytochrome b reductase 1
1.64534	0.0215129	8710	SERPINB7	serpin peptidase inhibitor, clade B (ovalbumin), member 7
1.47243	0.0227405	2119	ETV5	ets variant 5
-1.23397	0.0228672	5627	PROS1	protein S (alpha)
-1.35488	0.0228672	157506	RDH10	retinol dehydrogenase 10 (all-trans)
1.21029	0.0228672	7286	TUFT1	tuftelin 1
1.18784	0.0228672	1839	HBEGF	heparin-binding EGF-like growth factor
1.2393	0.0228672	114897	C1QTNF1	C1q and tumor necrosis factor related protein 1
-1.17369	0.0237334	54206	ERRFI1	ERBB receptor feedback inhibitor 1
1.23628	0.0240572	56937	PMEPA1	prostate transmembrane protein, androgen induced 1
1.34364	0.0240572	1382	CRABP2	cellular retinoic acid binding protein 2
2.74631	0.0240572	6705	SPRR2F	small proline-rich protein 2F
1.24539	0.0240572	10581	IFITM2	interferon induced transmembrane protein 2
1.15167	0.0243724	9048	ARTN	artemin
1.1774	0.0251672	1440	CSF3	colony stimulating factor 3 (granulocyte)
1.5523	0.0257402	595	CCND1	cyclin D1
-1.14976	0.0272735	169200	TMEM64	transmembrane protein 64
-1.28427	0.0280762	23635	SSBP2	single-stranded DNA binding protein 2
-1.09378	0.0284162	10082	GPC6	glypican 6
1.23399	0.028633	6536	SLC6A9	solute carrier family 6 (neurotransmitter transporter, glycine), member 9
1.07188	0.029901	23762	OSBP2	oxysterol binding protein 2
-1.072	0.0305711	4015	LOX	lysyl oxidase
-1.02242	0.0305711	9499	MYOT	myotilin
-1.02557	0.0305711	253782	LASS6	ceramide synthase 6
-1.04963	0.0305711	55294	FBXW7	F-box and WD repeat domain containing 7, E3 ubiquitin protein ligase
-1.86211	0.0305711	1124	CHN2	chimerin 2
-1.41488	0.0305711	122402	TDRD9	tudor domain containing 9
-1.2224	0.0305711	54468	MIOS	missing oocyte, meiosis regulator, homolog (Drosophila)
-1.56675	0.0305711	23767	FLRT3	fibronectin leucine rich transmembrane protein 3
-1.54677	0.0305711	2619	GAS1	growth arrest-specific 1
1.44344	0.0305711	5054	SERPINE1	serpin peptidase inhibitor, clade E (nexin, plasminogen activator inhibitor type 1), member 1
1.09138	0.0305711	2317	FLNB	filamin B, beta
1.1521	0.0305711	2617	GARS	glycyl-tRNA synthetase
1.0439	0.0305711	84617	TUBB6	tubulin, beta 6 class V
1.09883	0.0305711	4860	PNP	purine nucleoside phosphorylase
1.09061	0.0305711	220323	OAF	OAF homolog (Drosophila)
1.19688	0.0305711	10383	TUBB2C	tubulin, beta 4B class IVb
1.11001	0.0305711	5327	PLAT	plasminogen activator, tissue
1.05124	0.0305711	5265	SERPINA1	serpin peptidase inhibitor, clade A (alpha-1 antiproteinase, antitrypsin), member 1
1.1737	0.0305711	6707	SPRR3	small proline-rich protein 3
1.53539	0.0305711	8614	STC2	stanniocalcin 2
1.58068	0.0305711	4070	TACSTD2	tumor-associated calcium signal transducer 2
1.47944	0.0305711	367	AR	androgen receptor
1.31384	0.0305711	10221	TRIB1	tribbles pseudokinase 1
1.17587	0.0305711	10410	IFITM3	interferon induced transmembrane protein 3
1.00293	0.0311761	55022	PID1	phosphotyrosine interaction domain containing 1
1.20136	0.0312184	114569	MAL2	mal, T-cell differentiation protein 2 (gene/pseudogene)
-1.01683	0.0321075	90627	STARD13	StAR-related lipid transfer (START) domain containing 13
1.07872	0.0321075	51330	TNFRSF12A	tumor necrosis factor receptor superfamily, member 12A
1.0021	0.0321868	728378	POTEF	POTE ankyrin domain family, member F
1.24375	0.0321868	5292	PIM1	Pim-1 proto-oncogene, serine/threonine kinase
-1.32818	0.0325412	64061	TSPYL2	TSPY-like 2
1.03553	0.0325412	8744	TNFSF9	tumor necrosis factor (ligand) superfamily, member 9
1.34911	0.0335688	3489	IGFBP6	insulin-like growth factor binding protein 6
-0.958643	0.0340607	389337	ARHGEF37	Rho guanine nucleotide exchange factor (GEF) 37
-1.17162	0.0340607	604	BCL6	B-cell CLL/lymphoma 6
1.96293	0.0340607	6590	SLPI	secretory leukocyte peptidase inhibitor
2.08887	0.0340607	1366	CLDN7	claudin 7
1.36634	0.0340607	79720	VPS37B	vacuolar protein sorting 37 homolog B (S. cerevisiae)
-0.945829	0.0340983	6733	SRPK2	SRSF protein kinase 2
0.998118	0.0340983	29775	CARD10	caspase recruitment domain family, member 10
0.959828	0.0340983	10318	TNIP1	TNFAIP3 interacting protein 1
0.997984	0.0340983	23286	WWC1	WW and C2 domain containing 1
0.991792	0.0340983	22974	TPX2	TPX2, microtubule-associated
0.958707	0.0340983	3557	IL1RN	interleukin 1 receptor antagonist
-0.946706	0.0345418	2634	GBP2	guanylate binding protein 2, interferon-inducible
-1.69198	0.0349616	286527	TMSB15B	thymosin beta 15B
-1.11841	0.0349616	9935	MAFB	v-maf avian musculoaponeurotic fibrosarcoma oncogene homolog B
0.973798	0.0355101	994	CDC25B	cell division cycle 25B
-0.919518	0.0356074	54463	FAM134B	family with sequence similarity 134, member B
-0.97199	0.0356074	10443	N4BP2L2	NEDD4 binding protein 2-like 2
-0.987098	0.0356074	23524	SRRM2	serine/arginine repetitive matrix 2
-1.08226	0.0356074	1831	TSC22D3	TSC22 domain family, member 3
-0.94068	0.0356074	3032	HADHB	hydroxyacyl-CoA dehydrogenase/3-ketoacyl-CoA thiolase/enoyl-CoA hydratase (trifunctional protein), beta subunit
0.928946	0.0356074	10938	EHD1	EH-domain containing 1
1.20385	0.0356074	54210	TREM1	triggering receptor expressed on myeloid cells 1
-0.922655	0.0356074	22998	LIMCH1	LIM and calponin homology domains 1
1.74936	0.0356074	541471	NCRNA00152	NA
-0.929356	0.0361935	2308	FOXO1	forkhead box O1
1.13696	0.0362048	57228	SMAGP	small cell adhesion glycoprotein
1.06993	0.0363609	79755	ZNF750	zinc finger protein 750
1.13996	0.0366143	81848	SPRY4	sprouty homolog 4 (Drosophila)
0.929793	0.0367738	340061	TMEM173	transmembrane protein 173
0.902765	0.0370211	163732	CITED4	Cbp/p300-interacting transactivator, with Glu/Asp-rich carboxy-terminal domain, 4
3.04704	0.0374233	6699	SPRR1B	small proline-rich protein 1B
0.916123	0.0374233	64866	CDCP1	CUB domain containing protein 1
0.897074	0.0374233	1906	EDN1	endothelin 1
0.914271	0.037541	397	ARHGDIB	Rho GDP dissociation inhibitor (GDI) beta
0.886437	0.037541	1594	CYP27B1	cytochrome P450, family 27, subfamily B, polypeptide 1
-0.893473	0.0386342	4128	MAOA	monoamine oxidase A
1.09609	0.0386342	55646	LYAR	Ly1 antibody reactive
1.00576	0.0386342	9212	AURKB	aurora kinase B
1.18286	0.0386342	8900	CCNA1	cyclin A1
1.06499	0.0425018	6196	RPS6KA2	ribosomal protein S6 kinase, 90kDa, polypeptide 2
-1.40868	0.0425137	4683	NBN	nibrin
1.50188	0.0425137	6820	SULT2B1	sulfotransferase family, cytosolic, 2B, member 1
0.851478	0.0426567	80381	CD276	CD276 molecule
0.861388	0.0431386	55357	TBC1D2	TBC1 domain family, member 2
0.85186	0.0432394	648740	LOC648740	actin gamma 1 pseudogene 4
-0.847931	0.0437447	51123	ZNF706	zinc finger protein 706
-0.900313	0.0437447	85236	HIST1H2BK	histone cluster 1, H2bk
-0.855955	0.0437447	1031	CDKN2C	cyclin-dependent kinase inhibitor 2C (p18, inhibits CDK4)
1.13683	0.0437447	4502	MT2A	metallothionein 2A
0.863467	0.0437447	284942	RPL23AP7	NA
-1.01646	0.0441178	81704	DOCK8	dedicator of cytokinesis 8
-1.45775	0.0441178	5997	RGS2	regulator of G-protein signaling 2
-1.57323	0.0441178	64332	NFKBIZ	nuclear factor of kappa light polypeptide gene enhancer in B-cells inhibitor, zeta
0.90059	0.0441772	100101267	POM121C	NA
-1.02829	0.045116	19	ABCA1	ATP-binding cassette, sub-family A (ABC1), member 1
-0.862674	0.045116	340267	COL28A1	NA
-0.920997	0.0453697	10370	CITED2	Cbp/p300-interacting transactivator, with Glu/Asp-rich carboxy-terminal domain, 2
-0.85341	0.0459586	6098	ROS1	ROS proto-oncogene 1 , receptor tyrosine kinase
0.968247	0.0466236	2014	EMP3	epithelial membrane protein 3
0.81346	0.0469843	11010	GLIPR1	GLI pathogenesis-related 1
-0.986608	0.0471509	84159	ARID5B	AT rich interactive domain 5B (MRF1-like)
0.839602	0.0471509	3875	KRT18	keratin 18, type I
-1.06023	0.0472382	3955	LFNG	LFNG O-fucosylpeptide 3-beta-N-acetylglucosaminyltransferase
0.810741	0.0472382	60	ACTB	actin, beta
0.895387	0.0472382	55240	STEAP3	STEAP family member 3, metalloreductase
0.829638	0.0472382	6665	SOX15	SRY (sex determining region Y)-box 15
0.81419	0.0472382	978	CDA	cytidine deaminase
0.811547	0.0472382	8111	GPR68	G protein-coupled receptor 68
-0.833441	0.0474281	9244	CRLF1	cytokine receptor-like factor 1
-0.881018	0.0474281	388722	C1orf53	chromosome 1 open reading frame 53
0.802288	0.0474281	875	CBS	cystathionine-beta-synthase
0.800206	0.0474281	84706	GPT2	glutamic pyruvate transaminase (alanine aminotransferase) 2
0.797863	0.0474281	28232	SLCO3A1	solute carrier organic anion transporter family, member 3A1
0.859552	0.0474281	347688	TUBB8	tubulin, beta 8 class VIII
0.800745	0.0485744	55771	PRR11	proline rich 11
0.796158	0.0486135	23529	CLCF1	cardiotrophin-like cytokine factor 1
2.14728	0.0486135	6706	SPRR2G	small proline-rich protein 2G
0.798249	0.0491442	58495	OVOL2	ovo-like zinc finger 2
1.4963	0.0491442	2152	F3	coagulation factor III (thromboplastin, tissue factor)
-0.940147	0.0493041	283	ANG	ribonuclease, RNase A family, 4
-0.817093	0.0493041	8408	ULK1	unc-51 like autophagy activating kinase 1
-0.88605	0.049755	1195	CLK1	CDC-like kinase 1
-0.829148	0.049755	4094	MAF	v-maf avian musculoaponeurotic fibrosarcoma oncogene homolog
0.780856	0.0498659	1999	ELF3	E74-like factor 3 (ets domain transcription factor, epithelial-specific )
-1.15622	0.0505355	10124	ARL4A	ADP-ribosylation factor-like 4A
-1.27682	0.0505355	3398	ID2	inhibitor of DNA binding 2, dominant negative helix-loop-helix protein
-1.01056	0.0508922	5101	PCDH9	protocadherin 9
0.798402	0.0508922	7171	TPM4	tropomyosin 4
-0.825675	0.0513983	4329	ALDH6A1	aldehyde dehydrogenase 6 family, member A1
0.789252	0.0515997	5768	QSOX1	quiescin Q6 sulfhydryl oxidase 1
0.988479	0.0515997	231	AKR1B1	aldo-keto reductase family 1, member B1 (aldose reductase)
2.06942	0.0518574	6700	SPRR2A	small proline-rich protein 2A
-0.777949	0.0518574	155060	LOC155060	AI894139 pseudogene
2.01114	0.0518574	9982	FGFBP1	fibroblast growth factor binding protein 1
0.90774	0.0525121	283537	SLC46A3	solute carrier family 46, member 3
1.01104	0.0525121	26499	PLEK2	pleckstrin 2
0.970871	0.0525121	4141	MARS	methionyl-tRNA synthetase
1.47157	0.0525121	9289	GPR56	adhesion G protein-coupled receptor G1
1.05453	0.0525121	25902	MTHFD1L	methylenetetrahydrofolate dehydrogenase (NADP+ dependent) 1-like
1.00189	0.0525121	3669	ISG20	interferon stimulated exonuclease gene 20kDa
0.75144	0.0525121	1282	COL4A1	collagen, type IV, alpha 1
0.75887	0.0525121	84418	C5orf32	cysteine-rich transmembrane module containing 1
1.11264	0.0525121	161742	SPRED1	sprouty-related, EVH1 domain containing 1
0.768907	0.0525121	359948	IRF2BP2	interferon regulatory factor 2 binding protein 2
0.798548	0.0525121	57636	ARHGAP23	Rho GTPase activating protein 23
0.801536	0.0525121	4597	MVD	mevalonate (diphospho) decarboxylase
0.750739	0.0525121	55638	SYBU	syntabulin (syntaxin-interacting)
0.847327	0.0525121	5655	KLK10	kallikrein-related peptidase 10
0.783816	0.0525121	144568	A2ML1	alpha-2-macroglobulin-like 1
0.742468	0.0525121	83931	STK40	serine/threonine kinase 40
-0.760824	0.0525121	3248	HPGD	hydroxyprostaglandin dehydrogenase 15-(NAD)
-0.786403	0.0525121	10924	SMPDL3A	sphingomyelin phosphodiesterase, acid-like 3A
-0.870535	0.0525121	4211	MEIS1	Meis homeobox 1
-0.752159	0.0525121	26050	SLITRK5	SLIT and NTRK-like family, member 5
-0.907343	0.0525121	51302	CYP39A1	cytochrome P450, family 39, subfamily A, polypeptide 1
-0.790648	0.0525121	58480	RHOU	ras homolog family member U
1.56587	0.0525121	723788	MIG7	NA
0.978034	0.0525121	1316	KLF6	Kruppel-like factor 6
0.87783	0.0525121	3673	ITGA2	integrin, alpha 2 (CD49B, alpha 2 subunit of VLA-2 receptor)
0.769074	0.0525121	2886	GRB7	growth factor receptor-bound protein 7
-0.804222	0.0526786	1349	COX7B	cytochrome c oxidase subunit VIIb
0.948872	0.0526786	2191	FAP	fibroblast activation protein, alpha
0.944527	0.0528573	6279	S100A8	S100 calcium binding protein A8
-1.21955	0.0528573	10457	GPNMB	glycoprotein (transmembrane) nmb
0.891845	0.0530136	10095	ARPC1B	actin related protein 2/3 complex, subunit 1B, 41kDa
-0.780928	0.053074	55245	UQCC	ubiquinol-cytochrome c reductase complex assembly factor 1
0.732338	0.0535711	201161	CENPV	centromere protein V
-0.812253	0.0535711	10265	IRX5	iroquois homeobox 5
0.743128	0.0537059	10954	PDIA5	protein disulfide isomerase family A, member 5
1.05805	0.0538003	1462	VCAN	versican
0.854613	0.0538003	50861	STMN3	stathmin-like 3
-1.55359	0.0553201	4311	MME	membrane metallo-endopeptidase
0.727571	0.0555669	976	CD97	adhesion G protein-coupled receptor E5
0.72841	0.0555669	26999	CYFIP2	cytoplasmic FMR1 interacting protein 2
0.721435	0.0558699	7083	TK1	thymidine kinase 1, soluble
-0.75942	0.0558842	89932	PAPLN	papilin, proteoglycan-like sulfated glycoprotein
-0.787255	0.0572504	1102	RCBTB2	regulator of chromosome condensation (RCC1) and BTB (POZ) domain containing protein 2
-1.07417	0.0572504	5625	PRODH	proline dehydrogenase (oxidase) 1
1.53879	0.0572504	929	CD14	CD14 molecule
0.737527	0.0574083	57176	VARS2	valyl-tRNA synthetase 2, mitochondrial
0.789776	0.0574083	9260	PDLIM7	PDZ and LIM domain 7 (enigma)
1.41206	0.0574083	55765	C1orf106	chromosome 1 open reading frame 106
-0.823807	0.0574083	84913	ATOH8	atonal homolog 8 (Drosophila)
1.18425	0.0577815	10970	CKAP4	cytoskeleton-associated protein 4
-0.718873	0.0577815	6207	RPS13	ribosomal protein S13
-0.811556	0.0577815	8323	Hfz6	frizzled class receptor 6
-1.26247	0.0577815	366	AQP9	aquaporin 9
0.704977	0.0583186	64284	RAB17	RAB17, member RAS oncogene family
-0.729523	0.059239	4082	MARCKS	myristoylated alanine-rich protein kinase C substrate
1.05614	0.0596942	1465	CSRP1	cysteine and glycine-rich protein 1
-0.705433	0.0596942	3017	HIST1H2BD	histone cluster 1, H2bd
1.18849	0.0598207	9181	ARHGEF2	Rho/Rac guanine nucleotide exchange factor (GEF) 2
1.05346	0.0598207	3783	KCNN4	potassium channel, calcium activated intermediate/small conductance subfamily N alpha, member 4
0.780388	0.0598207	10682	EBP	emopamil binding protein (sterol isomerase)
0.894729	0.0598207	6768	ST14	suppression of tumorigenicity 14 (colon carcinoma)
-0.858762	0.0598207	28996	HIPK2	homeodomain interacting protein kinase 2
0.724574	0.0601394	6317	SERPINB3	serpin peptidase inhibitor, clade B (ovalbumin), member 3
-0.855078	0.0601394	4255	MGMT	O-6-methylguanine-DNA methyltransferase
0.696602	0.0601875	55143	CDCA8	cell division cycle associated 8
0.796079	0.0603861	51474	LIMA1	LIM domain and actin binding 1
0.740329	0.0603861	11322	TMC6	transmembrane channel-like 6
-0.691209	0.0603861	64776	C11orf1	chromosome 11 open reading frame 1
-1.05429	0.0603861	57035	BC041843	NA
0.711417	0.0608176	2297	FOXD1	forkhead box D1
0.787378	0.0608176	8565	YARS	tyrosyl-tRNA synthetase
-0.687857	0.0608176	5493	PPL	periplakin
0.72146	0.0608842	3134	HLA-F	major histocompatibility complex, class I, F
-0.685298	0.0614087	153222	C5orf41	CREB3 regulatory factor
-0.84445	0.0614087	55758	RCOR3	REST corepressor 3
-0.825751	0.0614087	57396	CLK4	CDC-like kinase 4
-0.852609	0.0614087	160760	PPTC7	PTC7 protein phosphatase homolog (S. cerevisiae)
1.04433	0.0615746	3949	LDLR	low density lipoprotein receptor
1.00072	0.0615746	28231	SLCO4A1	solute carrier organic anion transporter family, member 4A1
-0.685812	0.0615746	53917	RAB24	RAB24, member RAS oncogene family
1.5628	0.0619627	347735	SERINC2	serine incorporator 2
0.685285	0.0619627	30844	EHD4	EH-domain containing 4
-0.737493	0.0619627	10966	RAB40B	RAB40B, member RAS oncogene family
-0.770116	0.0619627	1974	EIF4A2	eukaryotic translation initiation factor 4A2
1.05828	0.0619627	11031	RAB31	RAB31, member RAS oncogene family
0.708046	0.0619627	7051	TGM1	transglutaminase 1
0.815527	0.062127	24147	FJX1	four jointed box 1 (Drosophila)
-0.678624	0.062127	57728	WDR19	WD repeat domain 19
0.710528	0.0634909	3099	HK2	hexokinase 2
-1.27765	0.0635493	6518	SLC2A5	solute carrier family 2 (facilitated glucose/fructose transporter), member 5
-0.851941	0.0635707	5634	PRPS2	phosphoribosyl pyrophosphate synthetase 2
1.1087	0.0636103	79413	ZBED2	zinc finger, BED-type containing 2
0.667969	0.0636103	3321	IGSF3	immunoglobulin superfamily, member 3
0.688711	0.0636103	9644	SH3PXD2A	SH3 and PX domains 2A
1.25367	0.0636103	79966	SCD5	stearoyl-CoA desaturase 5
-0.667791	0.0639586	389336	C5orf46	chromosome 5 open reading frame 46
1.13143	0.0641073	5329	PLAUR	plasminogen activator, urokinase receptor
0.708854	0.0644603	9123	SLC16A3	solute carrier family 16 (monocarboxylate transporter), member 3
-0.681499	0.0644603	1629	DBT	dihydrolipoamide branched chain transacylase E2
-1.59439	0.0646778	23175	LPIN1	lipin 1
0.714603	0.0649149	1875	E2F5	E2F transcription factor 5, p130-binding
-0.662099	0.0649149	23492	CBX7	chromobox homolog 7
-0.663531	0.0649149	80237	ELL3	elongation factor RNA polymerase II-like 3
-0.670614	0.0649149	2690	GHR	growth hormone receptor
-0.821871	0.0651318	27250	PDCD4	programmed cell death 4 (neoplastic transformation inhibitor)
0.715777	0.0654117	3678	ITGA5	integrin, alpha 5 (fibronectin receptor, alpha polypeptide)
-0.672586	0.0656893	9419	CRIPT	cysteine-rich PDZ-binding protein
-1.03601	0.0656893	687	KLF9	Kruppel-like factor 9
1.47924	0.066086	6624	FSCN1	fascin actin-bundling protein 1
1.18142	0.0664968	439990	LOC439990	long intergenic non-protein coding RNA 857
0.963624	0.0664968	8714	ABCC3	ATP-binding cassette, sub-family C (CFTR/MRP), member 3
1.03142	0.0664968	54972	TMEM132A	transmembrane protein 132A
0.66845	0.0664968	9144	SYNGR2	synaptogyrin 2
0.679296	0.0664968	23432	GPR161	G protein-coupled receptor 161
0.690701	0.0664968	6480	ST6GAL1	ST6 beta-galactosamide alpha-2,6-sialyltranferase 1
-0.70915	0.0664968	8325	FZD8	frizzled class receptor 8
-0.758556	0.0664968	583	BBS2	Bardet-Biedl syndrome 2
-1.00108	0.0664968	1056	CEL	carboxyl ester lipase
0.771701	0.0664968	91663	MYADM	myeloid-associated differentiation marker
1.21525	0.0666117	9862	MED24	mediator complex subunit 24
0.725565	0.0666117	195814	SDR16C5	short chain dehydrogenase/reductase family 16C, member 5
0.658894	0.0666117	3833	KIFC1	kinesin family member C1
-0.654872	0.0666117	55205	ZNF532	zinc finger protein 532
0.649029	0.0666117	7425	VGF	VGF nerve growth factor inducible
-0.695245	0.0666496	8436	SDPR	serum deprivation response
0.74045	0.0669212	65108	MARCKSL1	MARCKS-like 1
-0.64572	0.0669212	3229	HOXC13	homeobox C13
0.918972	0.0669718	23516	SLC39A14	solute carrier family 39 (zinc transporter), member 14
-0.701732	0.0669718	9236	CCPG1	NA
-0.646103	0.0669718	64759	TNS3	tensin 3
-0.651518	0.0669718	147727	LOC147727	ILF3 antisense RNA 1 (head to head)
-0.949015	0.0669718	55207	ARL8B	ADP-ribosylation factor-like 8B
-0.92126	0.0669718	54831	BEST2	bestrophin 2
-0.664802	0.0669718	56911	C21orf7	MAP3K7 C-terminal like
-0.782308	0.0669725	55799	CACNA2D3	calcium channel, voltage-dependent, alpha 2/delta subunit 3
-0.663338	0.0669904	1040	CDS1	CDP-diacylglycerol synthase (phosphatidate cytidylyltransferase) 1
-0.837405	0.0673824	64756	ATPAF1	ATP synthase mitochondrial F1 complex assembly factor 1
0.927433	0.0676849	1075	CTSC	cathepsin C
0.750565	0.0676849	5226	PGD	phosphogluconate dehydrogenase
-1.1571	0.0676849	100462977	MTRNR2L1	MT-RNR2-like 1
-0.688628	0.0676849	10057	ABCC5	ATP-binding cassette, sub-family C (CFTR/MRP), member 5
-0.82209	0.0676849	728196	BC021736	NA
-0.89685	0.0676849	51099	ABHD5	abhydrolase domain containing 5
0.718816	0.0676943	5819	PVRL2	poliovirus receptor-related 2 (herpesvirus entry mediator B)
0.681612	0.0682187	1847	DUSP5	dual specificity phosphatase 5
0.701211	0.0682187	138428	PTRH1	peptidyl-tRNA hydrolase 1 homolog (S. cerevisiae)
-1.07052	0.0682187	25957	SFRS18	PNN-interacting serine/arginine-rich protein
0.745382	0.0684964	3693	ITGB5	integrin, beta 5
0.804154	0.0684964	5214	PFKP	phosphofructokinase, platelet
0.938713	0.0684964	284085	FLJ40504	keratin 18 pseudogene 55
0.661904	0.0684964	80206	FHOD3	formin homology 2 domain containing 3
0.964784	0.0684964	652995	UCA1	urothelial cancer associated 1 (non-protein coding)
0.743674	0.0684964	5723	PSPH	phosphoserine phosphatase
0.665212	0.0684964	53342	IL17D	NA
-0.659798	0.0684964	126917	IFFO2	intermediate filament family orphan 2
-0.647874	0.0684964	51185	CRBN	cereblon
-0.65428	0.0684964	115294	PCMTD1	protein-L-isoaspartate (D-aspartate) O-methyltransferase domain containing 1
-0.638513	0.0684964	64343	AZI2	5-azacytidine induced 2
-0.734763	0.0684964	10169	SERF2	small EDRK-rich factor 2
-0.639898	0.0684964	53335	BCL11A	B-cell CLL/lymphoma 11A (zinc finger protein)
1.60131	0.0684964	55450	CAMK2N1	calcium/calmodulin-dependent protein kinase II inhibitor 1
0.646955	0.069087	56603	CYP26B1	cytochrome P450, family 26, subfamily B, polypeptide 1
0.684943	0.069087	8894	EIF2S2	eukaryotic translation initiation factor 2, subunit 2 beta, 38kDa
0.664847	0.069087	136	ADORA2B	adenosine A2b receptor
-0.624498	0.069087	868	CBLB	Cbl proto-oncogene B, E3 ubiquitin protein ligase
-1.19781	0.069087	401561	LOC401561	NA
-0.707824	0.0691121	83857	TMTC1	transmembrane and tetratricopeptide repeat containing 1
-0.696751	0.0695591	51747	LUC7L3	LUC7-like 3 (S. cerevisiae)
0.642464	0.0696322	29	ABR	active BCR-related
0.720122	0.0698211	11033	ADAP1	ArfGAP with dual PH domains 1
0.64341	0.0704295	5318	PKP2	plakophilin 2
-1.01513	0.0704295	66002	CYP4F12	cytochrome P450, family 4, subfamily F, polypeptide 12
0.657405	0.0711351	467	ATF3	activating transcription factor 3
0.619213	0.0715195	53827	FXYD5	FXYD domain containing ion transport regulator 5
0.768619	0.0715195	5603	MAPK13	mitogen-activated protein kinase 13
-0.68091	0.0715195	23710	GABARAPL1	GABA(A) receptor-associated protein like 1
-0.978671	0.0715195	27242	TNFRSF21	tumor necrosis factor receptor superfamily, member 21
-1.01119	0.0715195	2941	GSTA4	glutathione S-transferase alpha 4
0.673703	0.071666	4953	ODC1	ornithine decarboxylase 1
0.805283	0.0719992	3956	LGALS1	lectin, galactoside-binding, soluble, 1
0.698782	0.0720375	26027	ACOT11	acyl-CoA thioesterase 11
0.752184	0.0721834	54626	HES2	hes family bHLH transcription factor 2
0.643501	0.0721834	2707	GJB3	gap junction protein, beta 3, 31kDa
-0.802823	0.0721834	128	ADH5	alcohol dehydrogenase 5 (class III), chi polypeptide
-0.62342	0.0721834	55640	FLVCR2	feline leukemia virus subgroup C cellular receptor family, member 2
2.10308	0.0721834	51129	ANGPTL4	angiopoietin-like 4
-0.944394	0.072234	50865	HEBP1	heme binding protein 1
0.624264	0.0726967	6611	SMS	spermine synthase
0.726266	0.0726967	23246	BOP1	block of proliferation 1
1.66128	0.0726973	644936	LOC644936	actin, beta pseudogene
0.69423	0.0727601	6525	SMTN	smoothelin
0.713369	0.0727601	4155	MBP	myelin basic protein
0.732096	0.0727601	16	AARS	alanyl-tRNA synthetase
0.683411	0.0727601	7283	TUBG1	tubulin, gamma 1
0.764547	0.0727601	7837	PXDN	peroxidasin
0.80028	0.0727601	9188	DDX21	DEAD (Asp-Glu-Ala-Asp) box helicase 21
0.621728	0.0727601	54751	FBLIM1	filamin binding LIM protein 1
-0.606139	0.0727601	56204	KIAA1370	family with sequence similarity 214, member A
-0.608099	0.0727601	55608	ANKRD10	ankyrin repeat domain 10
-0.690199	0.0727601	100093630	SNHG8	small nucleolar RNA host gene 8
0.603187	0.0729909	966	CD59	CD59 molecule, complement regulatory protein
0.615511	0.0730858	2709	GJB5	gap junction protein, beta 5, 31.1kDa
-0.794652	0.0730858	83989	FAM172A	family with sequence similarity 172, member A
1.19144	0.0730858	1265	CNN2	calponin 2
0.685852	0.0732645	29984	RHOD	ras homolog family member D
0.636146	0.0732993	54414	SIAE	sialic acid acetylesterase
1.17023	0.0734666	25805	BAMBI	BMP and activin membrane-bound inhibitor
1.84583	0.0734666	7851	MALL	mal, T-cell differentiation protein-like
-0.616863	0.0734868	79058	ASPSCR1	alveolar soft part sarcoma chromosome region, candidate 1
-0.608812	0.0742176	25862	USP49	ubiquitin specific peptidase 49
0.601061	0.0742467	898	CCNE1	cyclin E1
0.61342	0.0748263	2237	FEN1	flap structure-specific endonuclease 1
-0.67631	0.0748263	56929	FEM1C	fem-1 homolog c (C. elegans)
-0.758869	0.0748263	55228	PNMAL1	paraneoplastic Ma antigen family-like 1
-0.992507	0.0748263	84327	ZBED3	zinc finger, BED-type containing 3
-0.936653	0.0749331	493753	C2orf64	cytochrome c oxidase assembly factor 5
-0.62114	0.0749645	84976	DISP1	dispatched homolog 1 (Drosophila)
0.603404	0.0753117	100506658	OCLN	occludin
0.594175	0.0761304	1849	DUSP7	dual specificity phosphatase 7
0.966195	0.0765261	10903	MTMR11	myotubularin related protein 11
1.67353	0.0768118	9076	CLDN1	claudin 1
0.874901	0.0769099	1848	DUSP6	dual specificity phosphatase 6
0.614637	0.077959	63898	SH2D4A	SH2 domain containing 4A
0.727252	0.0781717	10045	SH2D3A	SH2 domain containing 3A
0.747122	0.0784984	26509	MYOF	myoferlin
0.612221	0.0791534	6804	STX1A	syntaxin 1A (brain)
0.657368	0.0791534	55076	TMEM45A	transmembrane protein 45A
0.782514	0.07935	6273	S100A2	S100 calcium binding protein A2
0.668287	0.0793726	4938	OAS1	2'-5'-oligoadenylate synthetase 1, 40/46kDa
-0.908663	0.0793726	8660	IRS2	insulin receptor substrate 2
-1.03986	0.0796078	6164	RPL34	ribosomal protein L34
0.588376	0.0797016	79581	GPR172A	solute carrier family 52 (riboflavin transporter), member 2
0.643817	0.0797949	276	AMY1A	NA
0.634177	0.0803634	6282	S100A11	S100 calcium binding protein A11
0.591217	0.0803634	57111	RAB25	RAB25, member RAS oncogene family
0.815443	0.0809075	5106	PCK2	phosphoenolpyruvate carboxykinase 2 (mitochondrial)
-0.630501	0.0809075	4303	FOXO4	forkhead box O4
-0.768281	0.0809075	6773	STAT2	signal transducer and activator of transcription 2, 113kDa
0.845683	0.0813328	6288	SAA1	serum amyloid A1
0.608377	0.0817161	1453	CSNK1D	casein kinase 1, delta
0.644538	0.0817161	26115	TANC2	tetratricopeptide repeat, ankyrin repeat and coiled-coil containing 2
0.609833	0.0817161	378	ARF4	ADP-ribosylation factor 4
0.649595	0.0817161	1445	CSK	c-src tyrosine kinase
-0.623657	0.0817161	57498	KIDINS220	kinase D-interacting substrate, 220kDa
-0.782047	0.0817161	124152	IQCK	IQ motif containing K
-0.584614	0.0817161	6840	SVIL	supervillin
-0.703005	0.0819955	4820	NKTR	natural killer cell triggering receptor
0.719394	0.0820628	56262	LRRC8A	leucine rich repeat containing 8 family, member A
0.582095	0.0820998	23406	COTL1	coactosin-like F-actin binding protein 1
-0.65869	0.0821407	2289	FKBP5	FK506 binding protein 5
0.620841	0.0822721	84632	AFAP1L2	actin filament associated protein 1-like 2
0.976797	0.0822721	9022	CLIC3	chloride intracellular channel 3
0.790382	0.0822721	11332	ACOT7	acyl-CoA thioesterase 7
0.568183	0.0822721	7262	PHLDA2	pleckstrin homology-like domain, family A, member 2
0.570861	0.0822721	55591	VEZT	vezatin, adherens junctions transmembrane protein
0.572445	0.0822721	79047	KCTD15	potassium channel tetramerization domain containing 15
0.57928	0.0822721	165918	RNF168	ring finger protein 168, E3 ubiquitin protein ligase
-0.663562	0.0822721	647012	LOC647012	YY1 transcription factor pseudogene 2
-0.781474	0.0822721	54602	NDFIP2	Nedd4 family interacting protein 2
-0.648265	0.0822721	11275	KLHL2	kelch-like family member 2
-0.569116	0.0822721	92370	ACPL2	2-phosphoxylose phosphatase 1
-0.996954	0.0822721	80176	SPSB1	splA/ryanodine receptor domain and SOCS box containing 1
0.881011	0.0822721	91523	FAM113B	PC-esterase domain containing 1B
0.663528	0.0823723	148304	C1orf74	chromosome 1 open reading frame 74
0.806324	0.0823723	468	ATF4	activating transcription factor 4
0.686006	0.0823723	113452	TMEM54	transmembrane protein 54
0.570735	0.0823723	402	ARL2	ADP-ribosylation factor-like 2
0.565142	0.0823723	121551	BTBD11	BTB (POZ) domain containing 11
-0.568648	0.0823723	481	ATP1B1	ATPase, Na+/K+ transporting, beta 1 polypeptide
-1.14577	0.0823723	5597	MAPK6	mitogen-activated protein kinase 6
-0.712392	0.0823723	27148	STK36	serine/threonine kinase 36
-0.584629	0.0823723	1376	CPT2	carnitine palmitoyltransferase 2
-0.578794	0.0826696	84572	GNPTG	N-acetylglucosamine-1-phosphate transferase, gamma subunit
0.877554	0.0826956	10468	FST	follistatin
0.602508	0.0827413	162989	DEDD2	death effector domain containing 2
-0.588303	0.0829585	6173	RPL36A	NA
0.623292	0.0830222	117177	RAB3IP	RAB3A interacting protein
0.950243	0.0830222	23768	FLRT2	fibronectin leucine rich transmembrane protein 2
0.582078	0.0830222	51363	CHST15	carbohydrate (N-acetylgalactosamine 4-sulfate 6-O) sulfotransferase 15
0.573091	0.0830222	25825	BACE2	beta-site APP-cleaving enzyme 2
0.560088	0.0830222	3939	LDHA	lactate dehydrogenase A
0.657452	0.0830222	222	ALDH3B2	aldehyde dehydrogenase 3 family, member B2
0.567436	0.0830222	57530	CGN	cingulin
0.785778	0.0830222	2171	FABP5	fatty acid binding protein 5 (psoriasis-associated)
0.562849	0.0830222	79050	NOC4L	nucleolar complex associated 4 homolog (S. cerevisiae)
0.563214	0.0830222	11004	KIF2C	kinesin family member 2C
0.644272	0.0830222	81610	FAM83D	family with sequence similarity 83, member D
-0.556574	0.0830222	56900	TMEM167B	transmembrane protein 167B
-0.681421	0.0830222	7763	ZFAND5	zinc finger, AN1-type domain 5
-0.56593	0.0830222	25809	TTLL1	tubulin tyrosine ligase-like family member 1
-0.557245	0.0830222	27018	NGFRAP1	nerve growth factor receptor (TNFRSF16) associated protein 1
-0.627673	0.0830222	23041	MON2	MON2 homolog (S. cerevisiae)
-0.577525	0.0830222	84279	PRADC1	protease-associated domain containing 1
-0.928637	0.0830222	55082	ARGLU1	arginine and glutamate rich 1
-0.617157	0.0830222	84809	FLJ00313	ciliary rootlet coiled-coil, rootletin pseudogene 2
-0.605994	0.0830222	10126	DNAL4	dynein, axonemal, light chain 4
-0.582752	0.0830222	22858	ICK	intestinal cell (MAK-like) kinase
-0.929944	0.0830222	503835	DUXA	double homeobox A
-0.589416	0.0830222	7503	XIST	X inactive specific transcript (non-protein coding)
-1.43461	0.0830222	9788	MTSS1	metastasis suppressor 1
-0.577492	0.0830222	1117	CHI3L2	chitinase 3-like 2
-0.615774	0.0830222	4485	MST1	NA
-0.706422	0.0830222	8334	HIST1H2AC	histone cluster 1, H2ac
-0.954161	0.0830222	7291	TWIST1	twist family bHLH transcription factor 1
-0.826281	0.0830222	6252	RTN1	reticulon 1
1.20216	0.0830222	9235	IL32	interleukin 32
0.563263	0.0830222	6364	CCL20	chemokine (C-C motif) ligand 20
0.62823	0.0832546	10940	POP1	processing of precursor 1, ribonuclease P/MRP subunit (S. cerevisiae)
0.558859	0.0832698	4828	NMB	neuromedin B
-0.751848	0.0832698	9701	SAPS2	NA
-0.653165	0.0835527	56925	LXN	latexin
-0.684013	0.0835689	55033	FKBP14	FK506 binding protein 14, 22 kDa
-0.603632	0.0835689	9659	PDE4DIP	phosphodiesterase 4D interacting protein
0.592009	0.0835749	7791	ZYX	zyxin
0.553452	0.0840715	23108	RAP1GAP2	RAP1 GTPase activating protein 2
0.672499	0.0840715	79080	CCDC86	coiled-coil domain containing 86
0.56006	0.0840715	375791	C9orf169	cysteine-rich tail protein 1
-0.559522	0.0840715	22863	ATG14	autophagy related 14
-0.574611	0.0840715	10741	RBBP9	retinoblastoma binding protein 9
-0.745713	0.0840715	4783	NFIL3	nuclear factor, interleukin 3 regulated
0.772635	0.084392	3106	HLA-B	major histocompatibility complex, class I, B
-0.679196	0.084392	81688	C6orf62	chromosome 6 open reading frame 62
0.824868	0.084425	3675	ITGA3	integrin, alpha 3 (antigen CD49C, alpha 3 subunit of VLA-3 receptor)
1.09278	0.084425	2810	SFN	stratifin
0.596081	0.084425	83543	AIF1L	allograft inflammatory factor 1-like
-0.547264	0.084425	80344	WDR23	DDB1 and CUL4 associated factor 11
-0.58037	0.084425	2564	GABRE	gamma-aminobutyric acid (GABA) A receptor, epsilon
-1.11183	0.084425	3221	HOXC4	homeobox C6
-0.632917	0.084425	154791	C7orf55	chromosome 7 open reading frame 55
-0.555723	0.084425	1123	CHN1	chimerin 1
-0.790525	0.0846164	151126	ZNF385B	zinc finger protein 385B
-0.564864	0.0846164	1666	DECR1	2,4-dienoyl CoA reductase 1, mitochondrial
-0.545778	0.0850551	7088	TLE1	transducin-like enhancer of split 1 (E(sp1) homolog, Drosophila)
0.543872	0.0851049	10287	RGS19	regulator of G-protein signaling 19
-0.544422	0.0851049	400945	FLJ41481	NA
-0.542955	0.0851049	22936	ELL2	elongation factor, RNA polymerase II, 2
-0.546295	0.0851049	55683	KIAA1310	KAT8 regulatory NSL complex subunit 3
-0.54671	0.0851049	64432	MRPS25	mitochondrial ribosomal protein S25
-0.549471	0.0851049	8722	CTSF	cathepsin F
-0.759362	0.0851049	65997	RASL11B	RAS-like, family 11, member B
-0.983361	0.0851417	54058	C21orf58	chromosome 21 open reading frame 58
0.702121	0.085176	84283	TMEM79	transmembrane protein 79
-0.541815	0.0853236	112817	HOGA1	4-hydroxy-2-oxoglutarate aldolase 1
0.589773	0.0859508	9455	HOMER2	homer scaffolding protein 2
0.542146	0.0859508	28989	METTL11A	N-terminal Xaa-Pro-Lys N-methyltransferase 1
0.583578	0.0859508	55723	ASF1B	anti-silencing function 1B histone chaperone
0.539667	0.0859508	4778	NFE2	nuclear factor, erythroid 2
-0.547168	0.0859508	5825	ABCD3	ATP-binding cassette, sub-family D (ALD), member 3
-0.547885	0.0859508	10422	UBAC1	UBA domain containing 1
-0.558378	0.0859508	415116	PIM3	Pim-3 proto-oncogene, serine/threonine kinase
0.657502	0.0860223	23016	EXOSC7	exosome component 7
0.603622	0.0860223	51806	CALML5	calmodulin-like 5
-0.87938	0.0860223	387836	CLEC2A	NA
0.559221	0.0865272	55343	SLC35C1	solute carrier family 35 (GDP-fucose transporter), member C1
0.543677	0.0865272	6047	RNF4	ring finger protein 4
-0.663167	0.0865272	1112	FOXN3	forkhead box N3
0.970504	0.0865775	3909	LAMA3	laminin, alpha 3
0.575211	0.0865775	4521	NUDT1	nudix (nucleoside diphosphate linked moiety X)-type motif 1
-0.615555	0.0865775	2043	EPHA4	EPH receptor A4
-0.909093	0.0865775	1244	ABCC2	ATP-binding cassette, sub-family C (CFTR/MRP), member 2
-0.782479	0.0866143	7381	UQCRB	ubiquinol-cytochrome c reductase binding protein
-0.56966	0.0866143	79090	TRAPPC6A	trafficking protein particle complex 6A
0.558652	0.0867451	58472	SQRDL	sulfide quinone reductase-like (yeast)
0.566265	0.0867451	4084	MXD1	MAX dimerization protein 1
-0.614497	0.0867451	64089	SNX16	sorting nexin 16
1.17815	0.0869376	678	ZFP36L2	ZFP36 ring finger protein-like 2
0.552247	0.0869376	65249	ZSWIM4	zinc finger, SWIM-type containing 4
-0.5955	0.0875949	11041	B3GNT1	beta-1,4-glucuronyltransferase 1
0.54432	0.0878168	83605	CCM2	cerebral cavernous malformation 2
-0.762412	0.0878168	157567	ANKRD46	ankyrin repeat domain 46
-0.732499	0.0878187	901	CCNG2	cyclin G2
-0.568816	0.0878187	1438	CSF2RA	NA
-0.531799	0.0878187	79600	TCTN1	tectonic family member 1
-0.77285	0.0878187	3912	LAMB1	laminin, beta 1
-0.570919	0.0878846	218	ALDH3A1	aldehyde dehydrogenase 3 family, member A1
0.543693	0.0880863	7263	TST	thiosulfate sulfurtransferase (rhodanese)
1.04981	0.0881932	7378	UPP1	uridine phosphorylase 1
-0.541324	0.0881932	5784	PTPN14	protein tyrosine phosphatase, non-receptor type 14
-0.536818	0.0881932	9013	TAF1C	TATA box binding protein (TBP)-associated factor, RNA polymerase I, C, 110kDa
-0.998539	0.0881932	285195	SLC9A9	solute carrier family 9, subfamily A (NHE9, cation proton antiporter 9), member 9
-0.928248	0.0881932	115572	FAM46B	family with sequence similarity 46, member B
-0.528478	0.0888143	25912	C1orf43	chromosome 1 open reading frame 43
0.528076	0.0888714	10509	SEMA4B	sema domain, immunoglobulin domain (Ig), transmembrane domain (TM) and short cytoplasmic domain, (semaphorin) 4B
-0.659462	0.0888714	57223	SMEK2	SMEK homolog 2, suppressor of mek1 (Dictyostelium)
-0.728295	0.0888714	25874	BRP44	mitochondrial pyruvate carrier 2
0.626725	0.0891689	58489	FAM108C1	abhydrolase domain containing 17C
0.659513	0.0891689	65220	NADK	NAD kinase
-1.01395	0.0891689	677800	SNORA12	small nucleolar RNA, H/ACA box 12
0.566369	0.0897512	389538	MGC72080	MGC72080 pseudogene
0.531761	0.0900219	27347	STK39	serine threonine kinase 39
-0.528247	0.0903586	120	ADD3	adducin 3 (gamma)
0.748596	0.0908822	348938	NIPAL4	NIPA-like domain containing 4
0.575528	0.0908822	10607	TBL3	transducin (beta)-like 3
0.565931	0.0908822	899	CCNF	cyclin F
-0.522516	0.0908822	10975	UQCR11	ubiquinol-cytochrome c reductase, complex III subunit XI
-0.582565	0.0908822	7739	ZNF185	zinc finger protein 185 (LIM domain)
-0.591952	0.0908822	7750	ZMYM2	zinc finger, MYM-type 2
-0.567596	0.0908822	222166	C7orf41	maturin, neural progenitor differentiation regulator homolog (Xenopus)
-0.578674	0.0908822	1203	CLN5	ceroid-lipofuscinosis, neuronal 5
-1.25004	0.0908822	89797	NAV2	neuron navigator 2
-0.598135	0.0908822	54059	YBEY	ybeY metallopeptidase (putative)
0.789306	0.0908822	6274	S100A3	S100 calcium binding protein A3
1.14362	0.0911389	3691	ITGB4	integrin, beta 4
0.546626	0.0911389	51155	HN1	hematological and neurological expressed 1
0.583321	0.0911389	27131	SNX5	sorting nexin 5
-0.531341	0.0911389	147808	ZNF784	zinc finger protein 784
-0.586098	0.0916597	1523	CUX1	cut-like homeobox 1
0.552555	0.0920919	28951	TRIB2	tribbles pseudokinase 2
0.607628	0.0923177	57619	SHROOM3	shroom family member 3
1.04131	0.0929163	57152	SLURP1	secreted LY6/PLAUR domain containing 1
-0.654069	0.0929163	64773	FAM113A	PC-esterase domain containing 1A
-0.977366	0.0929163	440270	GOLGA8B	golgin A8 family, member B
-0.98176	0.0929163	6451	SH3BGRL	SH3 domain binding glutamate-rich protein like
-0.56792	0.0929163	4814	NINJ1	ninjurin 1
-0.872979	0.0930811	55161	TMEM33	transmembrane protein 33
0.650062	0.0931063	10897	YIF1A	Yip1 interacting factor homolog A (S. cerevisiae)
0.614082	0.0934846	80115	BAIAP2L2	BAI1-associated protein 2-like 2
-0.555934	0.0937662	247	ALOX15B	arachidonate 15-lipoxygenase, type B
0.514942	0.0937689	55930	MYO5C	myosin VC
0.553935	0.0937689	79631	EFTUD1	elongation factor Tu GTP binding domain containing 1
0.705396	0.0937689	9055	PRC1	protein regulator of cytokinesis 1
-0.5497	0.0937689	340371	NRBP2	nuclear receptor binding protein 2
-0.942761	0.0937689	55224	ETNK2	ethanolamine kinase 2
0.538343	0.0939635	1307	COL16A1	collagen, type XVI, alpha 1
0.620971	0.0939685	9454	HOMER3	homer scaffolding protein 3
0.514395	0.0939685	9125	RQCD1	RCD1 required for cell differentiation1 homolog (S. pombe)
0.607986	0.0939685	9816	URB2	URB2 ribosome biogenesis 2 homolog (S. cerevisiae)
-0.623397	0.0939685	7091	TLE4	transducin-like enhancer of split 4
0.88675	0.0941493	1978	EIF4EBP1	eukaryotic translation initiation factor 4E binding protein 1
1.27306	0.0941493	51200	CPA4	carboxypeptidase A4
0.524091	0.0941493	6702	SPRR2D	small proline-rich protein 2C (pseudogene)
0.667085	0.0944314	3460	IFNGR2	interferon gamma receptor 2 (interferon gamma transducer 1)
0.509876	0.0944363	25966	C2CD2	C2 calcium-dependent domain containing 2
0.65342	0.0944363	9688	NUP93	nucleoporin 93kDa
-0.55272	0.0944363	27252	KLHL20	kelch-like family member 20
-0.53298	0.0944363	115703	ARHGAP33	Rho GTPase activating protein 33
-0.527856	0.0944363	8450	CUL4B	cullin 4B
-0.692424	0.0944363	55449	C14orf167	DHRS4 antisense RNA 1
-0.513887	0.0944363	275	AMT	aminomethyltransferase
-0.833741	0.0944363	255189	PLA2G4F	phospholipase A2, group IVF
-0.836643	0.0944363	10451	VAV3	vav 3 guanine nucleotide exchange factor
0.516148	0.0947836	64761	PARP12	poly (ADP-ribose) polymerase family, member 12
0.525218	0.0961076	5905	RANGAP1	Ran GTPase activating protein 1
0.955619	0.0961084	9536	PTGES	prostaglandin E synthase
0.549834	0.0961084	10160	FARP1	FERM, RhoGEF (ARHGEF) and pleckstrin domain protein 1 (chondrocyte-derived)
0.596586	0.0961084	342897	NCCRP1	non-specific cytotoxic cell receptor protein 1 homolog (zebrafish)
-0.684549	0.0961084	55900	ZNF302	zinc finger protein 302
-0.990259	0.0961084	81563	C1orf21	chromosome 1 open reading frame 21
0.523682	0.0964628	8076	MFAP5	microfibrillar associated protein 5
0.774362	0.0965132	5650	KLK7	kallikrein-related peptidase 7
0.743379	0.0965132	27338	UBE2S	ubiquitin-conjugating enzyme E2S
0.571969	0.0965132	525	ATP6V1B1	ATPase, H+ transporting, lysosomal 56/58kDa, V1 subunit B1
-0.567602	0.0965465	83943	IMMP2L	IMP2 inner mitochondrial membrane peptidase-like (S. cerevisiae)
-0.727487	0.0965465	23087	TRIM35	tripartite motif containing 35
-0.563387	0.0965465	3590	IL11RA	interleukin 11 receptor, alpha
-0.541393	0.0965485	89122	TRIM4	tripartite motif containing 4
0.685293	0.0965711	11237	RNF24	ring finger protein 24
-0.642288	0.0965711	64859	OBFC2A	nucleic acid binding protein 1
-0.682845	0.0971049	10325	RRAGB	Ras-related GTP binding B
1.22256	0.0971799	83442	SH3BGRL3	SH3 domain binding glutamate-rich protein like 3
0.745399	0.0972198	6535	SLC6A8	solute carrier family 6 (neurotransmitter transporter), member 8
0.566403	0.0972198	5791	PTPRE	protein tyrosine phosphatase, receptor type, E
0.801717	0.0972198	10963	STIP1	stress-induced phosphoprotein 1
0.528558	0.0972198	4940	OAS3	2'-5'-oligoadenylate synthetase 3, 100kDa
0.534803	0.0972198	23613	ZMYND8	zinc finger, MYND-type containing 8
-0.505227	0.0972198	6041	RNASEL	ribonuclease L (2',5'-oligoisoadenylate synthetase-dependent)
-0.501336	0.0972198	401152	C4orf3	chromosome 4 open reading frame 3
-0.518352	0.0972198	128387	TATDN3	TatD DNase domain containing 3
-0.53061	0.0972198	1138	CHRNA5	cholinergic receptor, nicotinic, alpha 5 (neuronal)
0.692017	0.0972711	404550	C16orf74	chromosome 16 open reading frame 74
0.500677	0.0972711	80324	PUS1	pseudouridylate synthase 1
-0.502424	0.0973102	284029	C17orf44	long intergenic non-protein coding RNA 324
0.731655	0.0980482	1241	LTB4R	leukotriene B4 receptor
0.506077	0.0981708	129293	C2orf89	TraB domain containing 2A
0.566568	0.0981708	56935	C11orf75	single-pass membrane protein with coiled-coil domains 4
0.518076	0.0981708	631	BFSP1	beaded filament structural protein 1, filensin
-0.514515	0.0981708	5295	PIK3R1	phosphoinositide-3-kinase, regulatory subunit 1 (alpha)
-0.534265	0.0981708	645	BLVRB	biliverdin reductase B
-0.536614	0.0981708	64801	ARV1	ARV1 homolog (S. cerevisiae)
0.538068	0.0982301	192111	PGAM5	phosphoglycerate mutase family member 5
-0.725697	0.0982301	114882	OSBPL8	oxysterol binding protein-like 8
-0.509438	0.0982301	8996	NOL3	nucleolar protein 3 (apoptosis repressor with CARD domain)
0.649748	0.0984764	7126	TNFAIP1	tumor necrosis factor, alpha-induced protein 1 (endothelial)
-0.556023	0.0984764	283927	NUDT7	nudix (nucleoside diphosphate linked moiety X)-type motif 7
-0.495505	0.0984764	5728	PTEN	phosphatase and tensin homolog
-0.544943	0.0984764	94241	TP53INP1	tumor protein p53 inducible nuclear protein 1
-0.500847	0.0986183	9792	SERTAD2	SERTA domain containing 2
-0.553298	0.0986183	388403	YPEL2	yippee-like 2 (Drosophila)
-0.496922	0.0986183	375757	C9orf119	SWI5 recombination repair homolog (yeast)
0.559944	0.0986196	55003	PAK1IP1	PAK1 interacting protein 1
-0.779788	0.0986196	10610	ST6GALNAC2	ST6 (alpha-N-acetyl-neuraminyl-2,3-beta-galactosyl-1,3)-N-acetylgalactosaminide alpha-2,6-sialyltransferase 2
1.01486	0.0993383	5315	PKM2	pyruvate kinase, muscle
0.661905	0.0993383	3638	INSIG1	insulin induced gene 1
0.508617	0.0993383	84306	PDCD2L	programmed cell death 2-like
0.493606	0.0993383	3382	ICA1	islet cell autoantigen 1, 69kDa
0.519578	0.0993383	286042	FLJ10661	family with sequence similarity 86, member A pseudogene
-0.65345	0.0993383	80208	SPG11	spastic paraplegia 11 (autosomal recessive)
-0.581726	0.0993383	112483	SAT2	spermidine/spermine N1-acetyltransferase family member 2
0.706434	0.0993383	51278	IER5	immediate early response 5
0.507473	0.0995524	1525	CXADR	coxsackie virus and adenovirus receptor
0.670198	0.0996011	1687	DFNA5	deafness, autosomal dominant 5
0.496921	0.0998914	5770	PTPN1	protein tyrosine phosphatase, non-receptor type 1
0.519187	0.100427	170954	KIAA1949	protein phosphatase 1, regulatory subunit 18
0.625237	0.100427	51293	CD320	CD320 molecule
-0.609401	0.100427	26873	OPLAH	5-oxoprolinase (ATP-hydrolysing)
0.515435	0.100427	629	CFB	complement factor B
0.570533	0.100636	7169	TPM2	tropomyosin 2 (beta)
0.611899	0.100897	10435	CDC42EP2	CDC42 effector protein (Rho GTPase binding) 2
0.541414	0.100897	1627	DBN1	drebrin 1
-0.54803	0.100897	64427	TTC31	tetratricopeptide repeat domain 31
-0.746797	0.100897	2946	GSTM2	NA
0.504704	0.100898	4642	MYO1D	myosin ID
-0.617686	0.101425	1012	CDH13	cadherin 13
-0.636561	0.101566	51447	IP6K2	inositol hexakisphosphate kinase 2
-0.513519	0.101633	6645	SNTB2	syntrophin, beta 2 (dystrophin-associated protein A1, 59kDa, basic component 2)
0.487292	0.101807	406	ARNTL	aryl hydrocarbon receptor nuclear translocator-like
0.543411	0.101807	200734	SPRED2	sprouty-related, EVH1 domain containing 2
0.508993	0.101807	344558	SH3RF3	SH3 domain containing ring finger 3
-0.617802	0.101807	9553	MRPL33	mitochondrial ribosomal protein L33
-0.501529	0.101807	55277	FGGY	FGGY carbohydrate kinase domain containing
0.52499	0.101839	4335	MNT	MAX network transcriptional repressor
-0.830806	0.101839	11059	WWP1	WW domain containing E3 ubiquitin protein ligase 1
-1.18615	0.101853	6386	SDCBP	syndecan binding protein (syntenin)
0.653394	0.102028	5753	PTK6	protein tyrosine kinase 6
0.654683	0.102028	51022	GLRX2	glutaredoxin 2
-0.500639	0.102473	55285	RBM41	RNA binding motif protein 41
-0.653956	0.102473	648	BMI1	NA
0.4837	0.102831	2762	GMDS	GDP-mannose 4,6-dehydratase
0.853454	0.102939	833	CARS	cysteinyl-tRNA synthetase
0.490907	0.102939	3934	LCN2	lipocalin 2
-0.483312	0.102939	379025	FLJ31306	PSMA3 antisense RNA 1
-0.661511	0.102939	2040	STOM	stomatin
-0.521915	0.102939	2180	ACSL1	acyl-CoA synthetase long-chain family member 1
0.482754	0.103361	11343	MGLL	monoglyceride lipase
0.501029	0.103361	3664	IRF6	interferon regulatory factor 6
0.546804	0.103361	8702	B4GALT4	UDP-Gal:betaGlcNAc beta 1,4- galactosyltransferase, polypeptide 4
0.493935	0.103361	3898	LAD1	ladinin 1
0.501559	0.103361	2582	GALE	UDP-galactose-4-epimerase
0.526178	0.103361	5269	SERPINB6	serpin peptidase inhibitor, clade B (ovalbumin), member 6
0.592809	0.103361	5932	RBBP8	retinoblastoma binding protein 8
0.485205	0.103361	81614	NIPA2	non imprinted in Prader-Willi/Angelman syndrome 2
0.513759	0.103361	283991	FAM100B	UBA-like domain containing 2
0.538816	0.103361	6628	SNRPB	small nuclear ribonucleoprotein polypeptides B and B1
0.770978	0.103361	144501	KRT80	keratin 80, type II
0.834172	0.103361	6734	SRPR	signal recognition particle receptor (docking protein)
0.523647	0.103361	113115	FAM54A	mitochondrial fission regulator 2
0.488784	0.103361	1111	CHEK1	checkpoint kinase 1
0.500936	0.103361	11165	NUDT3	NA
-0.52629	0.103361	6670	SP3	Sp3 transcription factor
-0.545655	0.103361	85463	ZC3H12C	zinc finger CCCH-type containing 12C
-0.543466	0.103361	5204	PFDN5	prefoldin subunit 5
-0.527007	0.103361	23383	MAU2	MAU2 sister chromatid cohesion factor
-0.543796	0.103361	7327	UBE2G2	ubiquitin-conjugating enzyme E2G 2
-0.686631	0.103361	163049	ZNF791	zinc finger protein 791
-0.477523	0.103361	25842	ASF1A	anti-silencing function 1A histone chaperone
-0.496719	0.103361	25845	LOC25845	uncharacterized LOC25845
-0.489811	0.103361	125058	TBC1D16	TBC1 domain family, member 16
-0.93501	0.103361	10920	COPS8	COP9 signalosome subunit 8
-0.640005	0.103361	22834	ZNF652	zinc finger protein 652
-0.511032	0.103361	158399	ZNF483	zinc finger protein 483
-0.55055	0.103361	145553	MDP1	NA
-0.657898	0.103361	25936	NSL1	NSL1, MIS12 kinetochore complex component
-0.484987	0.103361	84061	MAGT1	magnesium transporter 1
-0.682648	0.103361	51380	CSAD	cysteine sulfinic acid decarboxylase
-0.526666	0.103361	641649	TMEM91	transmembrane protein 91
-0.544009	0.103361	5900	RALGDS	ral guanine nucleotide dissociation stimulator
-0.757251	0.103361	29116	MYLIP	myosin regulatory light chain interacting protein
-0.512115	0.103361	2053	EPHX2	epoxide hydrolase 2, cytoplasmic
-0.748471	0.103361	8544	PIR	NA
0.743282	0.103361	57801	HES4	hes family bHLH transcription factor 4
0.83613	0.103361	2353	FOS	FBJ murine osteosarcoma viral oncogene homolog
0.745994	0.103368	27111	SDCBP2	NA
0.737237	0.103368	3936	LCP1	lymphocyte cytosolic protein 1 (L-plastin)
0.478974	0.103368	4718	NDUFC2	NA
0.721939	0.103368	100133920	LOC100133920	uncharacterized LOC100133920
0.495633	0.103368	55210	ATAD3A	ATPase family, AAA domain containing 3A
-0.642122	0.103368	4194	MDM4	NA
-0.497426	0.103368	3006	HIST1H1C	histone cluster 1, H1c
0.517347	0.103406	84659	RNASE7	ribonuclease, RNase A family, 7
0.566915	0.103406	5468	PPARG	peroxisome proliferator-activated receptor gamma
0.523412	0.103406	81888	HYI	hydroxypyruvate isomerase (putative)
0.505576	0.103406	9156	EXO1	exonuclease 1
-0.606984	0.103406	6815	STYX	serine/threonine/tyrosine interacting protein
-0.630415	0.103406	10984	KCNQ1OT1	KCNQ1 opposite strand/antisense transcript 1 (non-protein coding)
-0.582639	0.103406	9406	ZRANB2	zinc finger, RAN-binding domain containing 2
-0.579861	0.103406	51102	MECR	mitochondrial trans-2-enoyl-CoA reductase
-0.536747	0.103406	79191	IRX3	iroquois homeobox 3
0.786554	0.103464	4072	EPCAM	epithelial cell adhesion molecule
0.513018	0.103464	60312	AFAP1	actin filament associated protein 1
0.472915	0.103464	125228	C18orf19	family with sequence similarity 210, member A
0.495341	0.103464	166336	PRICKLE2	prickle homolog 2 (Drosophila)
-0.476614	0.103464	29982	NRBF2	nuclear receptor binding factor 2
-0.507171	0.103464	1796	DOK1	docking protein 1, 62kDa (downstream of tyrosine kinase 1)
-0.474404	0.103464	93627	TBCK	TBC1 domain containing kinase
0.846006	0.103599	6307	SC4MOL	methylsterol monooxygenase 1
-0.475379	0.103599	92259	MRPS36	mitochondrial ribosomal protein S36
-0.584612	0.103599	284439	SLC25A42	solute carrier family 25, member 42
0.501975	0.103787	2124	EVI2B	ecotropic viral integration site 2B
0.92292	0.103796	7277	TUBA4A	tubulin, alpha 4a
-0.472281	0.103867	139341	FUNDC1	FUN14 domain containing 1
0.47409	0.104004	2296	FOXC1	forkhead box C1
-0.581946	0.104004	1277	COL1A1	collagen, type I, alpha 1
-0.543648	0.10408	6275	S100A4	S100 calcium binding protein A4
0.839635	0.104334	7453	WARS	tryptophanyl-tRNA synthetase
0.707333	0.104334	23624	CBLC	Cbl proto-oncogene C, E3 ubiquitin protein ligase
-0.623579	0.104348	54985	HCFC1R1	host cell factor C1 regulator 1 (XPO1 dependent)
-0.501896	0.10444	100131997	FAM27E3	NA
-0.534358	0.104928	25890	ABI3BP	ABI family, member 3 (NESH) binding protein
0.557618	0.105487	997	CDC34	cell division cycle 34
-0.552247	0.105487	6752	SSTR2	somatostatin receptor 2
-1.17874	0.105676	51306	FAM13B	family with sequence similarity 13, member B
0.501738	0.105835	54815	GATAD2A	GATA zinc finger domain containing 2A
-0.617705	0.105835	56254	RNF20	ring finger protein 20, E3 ubiquitin protein ligase
-0.465577	0.106098	51499	TRIAP1	TP53 regulated inhibitor of apoptosis 1
-0.465268	0.106225	55862	ECHDC1	ethylmalonyl-CoA decarboxylase 1
0.468289	0.106287	993	CDC25A	cell division cycle 25A
0.515982	0.106287	8131	C16orf35	nitrogen permease regulator-like 3 (S. cerevisiae)
0.850585	0.106514	6385	SDC4	syndecan 4
-0.598533	0.106514	54968	TMEM70	transmembrane protein 70
-0.586968	0.106514	4909	NTF4	neurotrophin 4
-0.536769	0.106847	23253	ANKRD12	ankyrin repeat domain 12
0.523995	0.106885	11186	RASSF1	Ras association (RalGDS/AF-6) domain family member 1
-0.469643	0.107266	83861	RSPH3	radial spoke 3 homolog (Chlamydomonas)
-0.463255	0.107266	23158	TBC1D9	TBC1 domain family, member 9 (with GRAM domain)
0.577706	0.107451	999	CDH1	cadherin 1, type 1, E-cadherin (epithelial)
-0.485747	0.107944	728975	CR609936	NA
-0.467642	0.108001	1998	ELF2	E74-like factor 2 (ets domain transcription factor)
-0.667214	0.108001	80223	RAB11FIP1	NA
1.21177	0.108001	404217	CTXN1	cortexin 1
-0.523886	0.108341	23786	BCL2L13	BCL2-like 13 (apoptosis facilitator)
-0.480549	0.108341	100128288	LOC100128288	uncharacterized LOC100128288
0.499872	0.108386	116225	ZMYND19	zinc finger, MYND-type containing 19
-0.521911	0.108596	199870	FAM76A	NA
0.505668	0.108825	7390	UROS	uroporphyrinogen III synthase
-0.509486	0.108825	9651	PLCH2	phospholipase C, eta 2
0.497519	0.109084	10758	TRAF3IP2	TRAF3 interacting protein 2
-0.58419	0.109084	3915	LAMC1	laminin, gamma 1 (formerly LAMB2)
-0.461821	0.10931	55356	SLC22A15	solute carrier family 22, member 15
1.45918	0.10931	768	CA9	carbonic anhydrase IX
0.581913	0.109462	81788	NUAK2	NUAK family, SNF1-like kinase, 2
-0.5077	0.11	84969	TOX2	TOX high mobility group box family member 2
-0.480663	0.110213	79188	TMEM43	transmembrane protein 43
0.524581	0.110263	85414	SLC45A3	solute carrier family 45, member 3
0.456751	0.110263	10166	SLC25A15	solute carrier family 25 (mitochondrial carrier; ornithine transporter) member 15
0.458188	0.110263	161835	FSIP1	fibrous sheath interacting protein 1
1.33021	0.110604	220	ALDH1A3	aldehyde dehydrogenase 1 family, member A3
-0.614255	0.110604	9278	ZBTB22	zinc finger and BTB domain containing 22
0.674084	0.110787	8728	ADAM19	ADAM metallopeptidase domain 19
0.455395	0.110787	84303	CHCHD6	coiled-coil-helix-coiled-coil-helix domain containing 6
-0.477488	0.110787	200728	TMEM17	transmembrane protein 17
-0.863647	0.110787	64207	IRF2BPL	interferon regulatory factor 2 binding protein-like
0.458466	0.110806	83879	CDCA7	cell division cycle associated 7
0.474895	0.110863	10555	AGPAT2	1-acylglycerol-3-phosphate O-acyltransferase 2
0.480037	0.111119	23753	SDF2L1	stromal cell-derived factor 2-like 1
-0.586594	0.111119	80817	KIAA1712	centrosomal protein 44kDa
0.45578	0.11141	80178	C16orf59	chromosome 16 open reading frame 59
-0.510007	0.111474	10058	ABCB6	ATP-binding cassette, sub-family B (MDR/TAP), member 6 (Langereis blood group)
-0.581382	0.112965	79746	ECHDC3	enoyl CoA hydratase domain containing 3
-0.863998	0.112965	64130	LIN7B	lin-7 homolog B (C. elegans)
0.508323	0.114213	54918	CMTM6	CKLF-like MARVEL transmembrane domain containing 6
0.483821	0.114555	10103	TSPAN1	tetraspanin 1
-0.862926	0.114555	64417	C5orf28	chromosome 5 open reading frame 28
0.538815	0.11469	387882	C12orf75	chromosome 12 open reading frame 75
0.470466	0.11469	57048	PLSCR3	NA
0.740716	0.11469	6484	ST3GAL4	ST3 beta-galactoside alpha-2,3-sialyltransferase 4
0.722111	0.11469	6548	SLC9A1	solute carrier family 9, subfamily A (NHE1, cation proton antiporter 1), member 1
0.452608	0.11469	4037	LRP3	low density lipoprotein receptor-related protein 3
0.452666	0.11469	230	ALDOC	aldolase C, fructose-bisphosphate
-0.535762	0.11469	134957	STXBP5	syntaxin binding protein 5 (tomosyn)
-0.449937	0.11469	6643	SNX2	sorting nexin 2
-0.54093	0.11469	1352	COX10	COX10 heme A:farnesyltransferase cytochrome c oxidase assembly factor
-0.458866	0.11469	222161	DKFZP586I1420	uncharacterized protein DKFZp586I1420
-0.641061	0.11469	6232	RPS27	ribosomal protein S27
-1.03493	0.11469	60481	ELOVL5	ELOVL fatty acid elongase 5
0.467681	0.11469	7041	TGFB1I1	transforming growth factor beta 1 induced transcript 1
0.74526	0.11475	386757	SLC6A10P	solute carrier family 6 (neurotransmitter transporter), member 10, pseudogene
0.51802	0.11475	10447	FAM3C	family with sequence similarity 3, member C
0.451309	0.11475	116461	TSEN15	TSEN15 tRNA splicing endonuclease subunit
1.2829	0.11475	29015	SLC43A3	solute carrier family 43, member 3
0.463697	0.11475	10783	NEK6	NIMA-related kinase 6
0.500912	0.11475	157285	SGK223	homolog of rat pragma of Rnd2
-0.448506	0.11475	79145	CHCHD7	coiled-coil-helix-coiled-coil-helix domain containing 7
-0.526231	0.11475	79627	OGFRL1	opioid growth factor receptor-like 1
-0.469146	0.114911	80867	HCG2P7	NA
0.446816	0.114935	80270	HSD3B7	hydroxy-delta-5-steroid dehydrogenase, 3 beta- and steroid delta-isomerase 7
-0.558976	0.115092	5911	RAP2A	RAP2A, member of RAS oncogene family
-0.44885	0.11529	7770	ZNF227	zinc finger protein 227
-0.448219	0.115313	55148	UBR7	ubiquitin protein ligase E3 component n-recognin 7 (putative)
-0.514219	0.115397	6617	SNAPC1	small nuclear RNA activating complex, polypeptide 1, 43kDa
0.503339	0.115637	93109	TMEM44	transmembrane protein 44
-0.800769	0.11569	728661	SLC35E2B	NA
0.472594	0.11581	91283	C9orf30	Myb/SANT-like DNA-binding domain containing 3
0.649767	0.11581	84262	PSMG3	proteasome (prosome, macropain) assembly chaperone 3
0.66728	0.115938	3710	ITPR3	inositol 1,4,5-trisphosphate receptor, type 3
0.489931	0.115938	391	RHOG	ras homolog family member G
0.448268	0.115938	27101	CACYBP	calcyclin binding protein
-0.529084	0.115938	79183	TTPAL	tocopherol (alpha) transfer protein-like
-0.44618	0.115938	56261	GPCPD1	glycerophosphocholine phosphodiesterase GDE1 homolog (S. cerevisiae)
-0.539041	0.115938	51181	DCXR	dicarbonyl/L-xylulose reductase
0.565269	0.116149	348013	FAM70B	transmembrane protein 255B
0.44655	0.116202	26011	ODZ4	teneurin transmembrane protein 4
0.447243	0.116279	3074	HEXB	hexosaminidase B (beta polypeptide)
0.621823	0.116614	23254	KAZN	kazrin, periplakin interacting protein
-0.708961	0.11664	8473	OGT	O-linked N-acetylglucosamine (GlcNAc) transferase
-0.648074	0.11664	90204	ZSWIM1	zinc finger, SWIM-type containing 1
0.458692	0.11721	79156	PLEKHF1	pleckstrin homology domain containing, family F (with FYVE domain) member 1
-0.514662	0.11721	1513	CTSK	cathepsin K
-0.551955	0.117271	9747	FAM115A	TRPM8 channel-associated factor 1
-0.848458	0.117271	55893	ZNF395	zinc finger protein 395
-0.453362	0.117376	81846	SBF2	SET binding factor 2
-0.44018	0.117784	80117	ARL14	ADP-ribosylation factor-like 14
-0.473379	0.117784	4782	NFIC	nuclear factor I/C (CCAAT-binding transcription factor)
-0.492495	0.117914	83719	YPEL3	yippee-like 3 (Drosophila)
0.449164	0.118005	3597	IL13RA1	interleukin 13 receptor, alpha 1
0.496284	0.118005	170487	C20orf134	actin-like 10
0.441471	0.118005	112936	VPS26B	vacuolar protein sorting 26 homolog B (S. pombe)
0.454062	0.118005	26147	PHF19	PHD finger protein 19
-0.441137	0.118005	55212	BBS7	Bardet-Biedl syndrome 7
-0.546954	0.118005	10463	SLC30A9	solute carrier family 30 (zinc transporter), member 9
-0.538487	0.118005	147650	UNQ2487	sperm acrosome associated 6, pseudogene
-0.469456	0.118005	723790	HIST2H2AA4	NA
0.510397	0.118034	54958	TMEM160	transmembrane protein 160
-0.50306	0.118189	7620	ZNF69	zinc finger protein 69
-0.802248	0.118211	54800	KLHL24	kelch-like family member 24
0.556719	0.118289	60673	C12orf44	autophagy related 101
0.487195	0.118289	7798	LUZP1	leucine zipper protein 1
0.675035	0.118289	55684	C9orf86	RAB, member RAS oncogene family-like 6
0.455265	0.118289	10245	TIMM17B	translocase of inner mitochondrial membrane 17 homolog B (yeast)
0.439671	0.118289	9918	NCAPD2	non-SMC condensin I complex, subunit D2
-0.443892	0.118289	157983	C9orf66	chromosome 9 open reading frame 66
0.652585	0.118289	816	CAMK2B	calcium/calmodulin-dependent protein kinase II beta
-0.442728	0.118289	729967	MORN2	MORN repeat containing 2
-0.541721	0.118289	509	ATP5C1	ATP synthase, H+ transporting, mitochondrial F1 complex, gamma polypeptide 1
-0.506303	0.118289	9924	PAN2	PAN2 poly(A) specific ribonuclease subunit
0.438918	0.118289	4616	GADD45B	growth arrest and DNA-damage-inducible, beta
0.509863	0.118298	10134	BCAP31	B-cell receptor-associated protein 31
-0.472437	0.118309	1545	CYP1B1	cytochrome P450, family 1, subfamily B, polypeptide 1
-0.524483	0.11851	132671	SPATA18	spermatogenesis associated 18
-0.575137	0.11851	125875	CLDND2	claudin domain containing 2
0.436111	0.118888	8877	SPHK1	sphingosine kinase 1
0.445755	0.118964	84823	LMNB2	lamin B2
0.471711	0.119191	27341	RRP7A	ribosomal RNA processing 7 homolog A (S. cerevisiae)
1.18478	0.119191	6278	S100A7	S100 calcium binding protein A7
0.489208	0.119191	30008	EFEMP2	cofilin 1 (non-muscle)
0.437299	0.119191	9531	BAG3	BCL2-associated athanogene 3
0.555611	0.119191	649	BMP1	bone morphogenetic protein 1
0.502802	0.119191	10683	DLL3	delta-like 3 (Drosophila)
0.433077	0.119191	9180	OSMR	oncostatin M receptor
0.643657	0.119191	8462	KLF11	Kruppel-like factor 11
0.452999	0.119191	23463	ICMT	isoprenylcysteine carboxyl methyltransferase
0.437326	0.119191	5351	PLOD1	procollagen-lysine, 2-oxoglutarate 5-dioxygenase 1
0.518925	0.119191	23082	PPRC1	peroxisome proliferator-activated receptor gamma, coactivator-related 1
0.44521	0.119191	51659	GINS2	GINS complex subunit 2 (Psf2 homolog)
0.465645	0.119191	83596	BCL2L12	BCL2-like 12 (proline rich)
-0.449895	0.119191	11075	STMN2	stathmin 2
-0.433997	0.119191	51372	CCDC72	translation machinery associated 7 homolog (S. cerevisiae)
-0.526566	0.119191	518	ATP5G3	ATP synthase, H+ transporting, mitochondrial Fo complex, subunit C3 (subunit 9)
-0.924609	0.119191	55629	PNRC2	proline-rich nuclear receptor coactivator 2
-0.441462	0.119191	1939	EIF2D	eukaryotic translation initiation factor 2D
-0.522203	0.119191	22921	MSRB2	methionine sulfoxide reductase B2
-1.11104	0.119191	4673	NAP1L1	nucleosome assembly protein 1-like 1
-0.436978	0.119191	22937	SCAP	SREBF chaperone
-0.447063	0.119191	318	NUDT2	nudix (nucleoside diphosphate linked moiety X)-type motif 2
0.728045	0.119191	1266	CNN3	calponin 3, acidic
-0.449491	0.11926	2752	GLUL	glutamate-ammonia ligase
0.972482	0.119291	54863	C9orf167	torsin family 4, member A
0.559753	0.119291	2987	GUK1	guanylate kinase 1
-0.440681	0.119291	22906	TRAK1	trafficking protein, kinesin binding 1
-0.437518	0.119291	54980	C2orf42	chromosome 2 open reading frame 42
-0.753608	0.11931	79086	C19orf42	small integral membrane protein 7
0.596917	0.119493	92579	G6PC3	glucose 6 phosphatase, catalytic, 3
-0.45741	0.119493	51547	SIRT7	sirtuin 7
-0.431229	0.119493	728747	ANKRD20A4	NA
-1.00745	0.119493	202781	LOC202781	PAXIP1 antisense RNA 1 (head to head)
0.431049	0.119971	8848	TSC22D1	TSC22 domain family, member 1
0.44173	0.119971	7326	UBE2G1	ubiquitin-conjugating enzyme E2G 1
0.445549	0.119971	8320	EOMES	eomesodermin
-0.457229	0.119971	400454	UNQ9370	NA
-0.433227	0.119971	55728	N4BP2	NEDD4 binding protein 2
-0.525707	0.120068	22908	SACM1L	SAC1 suppressor of actin mutations 1-like (yeast)
0.567133	0.120224	57121	LPAR5	lysophosphatidic acid receptor 5
0.440127	0.120224	7329	UBE2I	ubiquitin-conjugating enzyme E2I
-0.693501	0.120224	9723	SEMA3E	sema domain, immunoglobulin domain (Ig), short basic domain, secreted, (semaphorin) 3E
0.439448	0.120517	1318	SLC31A2	solute carrier family 31 (copper transporter), member 2
0.45259	0.120517	64855	FAM129B	family with sequence similarity 129, member B
0.429515	0.120517	4267	CD99	CD99 molecule
0.45642	0.120517	10656	KHDRBS3	KH domain containing, RNA binding, signal transduction associated 3
0.47585	0.120517	8515	ITGA10	integrin, alpha 10
0.437085	0.120517	7447	VSNL1	visinin-like 1
-0.54917	0.120517	55847	CISD1	CDGSH iron sulfur domain 1
0.512414	0.12099	10535	RNASEH2A	ribonuclease H2, subunit A
-0.654763	0.121079	201895	C4orf34	small integral membrane protein 14
0.835702	0.121137	56975	FAM20C	family with sequence similarity 20, member C
0.471781	0.121321	1014	CDH16	cadherin 16, KSP-cadherin
0.836007	0.121321	6576	SLC25A1	solute carrier family 25 (mitochondrial carrier; citrate transporter), member 1
0.465579	0.121321	29089	UBE2T	ubiquitin-conjugating enzyme E2T
0.434264	0.121321	84069	PLEKHN1	pleckstrin homology domain containing, family N member 1
-0.493988	0.121321	7766	ZNF223	zinc finger protein 223
-0.43692	0.121321	84958	SYTL1	synaptotagmin-like 1
-0.875223	0.121321	144363	LYRM5	LYR motif containing 5
0.429145	0.121397	64782	AEN	apoptosis enhancing nuclease
0.980218	0.121553	9052	GPRC5A	G protein-coupled receptor, class C, group 5, member A
0.477213	0.121553	10227	MFSD10	major facilitator superfamily domain containing 10
0.453281	0.121553	92002	FAM58B	family with sequence similarity 58, member A
0.501651	0.121665	7168	TPM1	tropomyosin 1 (alpha)
-0.520718	0.121665	84168	ANTXR1	anthrax toxin receptor 1
0.717188	0.121671	3376	IARS	isoleucyl-tRNA synthetase
0.427441	0.121671	9695	EDEM1	ER degradation enhancer, mannosidase alpha-like 1
-0.717617	0.121671	25840	METTL7A	methyltransferase like 7A
1.18109	0.121675	4907	NT5E	5'-nucleotidase, ecto (CD73)
0.70793	0.121724	29888	STRN4	striatin, calmodulin binding protein 4
0.465015	0.121819	1969	EPHA2	EPH receptor A2
-0.448588	0.122006	92806	CENPBD1	CENPB DNA-binding domains containing 1
-0.423915	0.12233	5824	PEX19	peroxisomal biogenesis factor 19
0.656843	0.122384	5836	PYGL	phosphorylase, glycogen, liver
0.535748	0.122384	824	CAPN2	calpain 2, (m/II) large subunit
0.446537	0.122384	1522	CTSZ	cathepsin Z
0.944949	0.122384	8309	ACOX2	acyl-CoA oxidase 2, branched chain
0.429064	0.122384	7407	VARS	valyl-tRNA synthetase
0.458071	0.122384	5424	POLD1	polymerase (DNA directed), delta 1, catalytic subunit
-0.559817	0.122384	1843	DUSP1	dual specificity phosphatase 1
-0.572987	0.122384	54545	MTMR12	myotubularin related protein 12
-0.522601	0.122384	55032	SLC35A5	solute carrier family 35, member A5
-0.447223	0.122384	8740	TNFSF14	tumor necrosis factor (ligand) superfamily, member 14
-0.432332	0.122384	285172	FAM126B	family with sequence similarity 126, member B
-0.433802	0.122384	6821	SUOX	sulfite oxidase
-0.465413	0.122384	171425	CLYBL	citrate lyase beta like
-0.690293	0.122384	2309	FOXO3	NA
0.43385	0.122384	79412	KREMEN2	kringle containing transmembrane protein 2
-0.527948	0.122581	8940	TOP3B	topoisomerase (DNA) III beta
0.42417	0.122675	10053	AP1M2	adaptor-related protein complex 1, mu 2 subunit
0.435001	0.122675	10849	CD3EAP	CD3e molecule, epsilon associated protein
0.422295	0.122675	55803	ADAP2	ArfGAP with dual PH domains 2
-0.436054	0.122675	56888	KCMF1	potassium channel modulatory factor 1
-0.526885	0.122675	63915	MUTED	NA
-0.423312	0.122675	55827	DCAF6	DDB1 and CUL4 associated factor 6
-0.782988	0.122675	157777	C8orf45	minichromosome maintenance domain containing 2
0.498205	0.122702	24145	PANX1	pannexin 1
0.616146	0.123665	55092	TMEM51	transmembrane protein 51
-0.460465	0.123665	23530	NNT	nicotinamide nucleotide transhydrogenase
0.83802	0.124563	55861	DBNDD2	NA
0.42326	0.124878	57162	PELI1	pellino E3 ubiquitin protein ligase 1
0.424094	0.124878	10953	TOMM34	translocase of outer mitochondrial membrane 34
0.46495	0.124878	10360	NPM3	nucleophosmin/nucleoplasmin 3
-0.674354	0.124878	1070	CETN3	centrin, EF-hand protein, 3
-0.712904	0.124878	51646	YPEL5	yippee-like 5 (Drosophila)
-0.448863	0.124878	10781	ZNF266	zinc finger protein 266
0.445584	0.125019	1635	DCTD	dCMP deaminase
0.600295	0.125019	51700	CYB5R2	cytochrome b5 reductase 2
-0.641357	0.125019	90338	ZNF160	NA
-0.594942	0.125069	4700	NDUFA6	NADH dehydrogenase (ubiquinone) 1 alpha subcomplex, 6, 14kDa
-0.5216	0.125431	10521	DDX17	DEAD (Asp-Glu-Ala-Asp) box helicase 17
-0.454164	0.125575	375295	LOC375295	long intergenic non-protein coding RNA 1116
-0.446828	0.125575	223	ALDH9A1	aldehyde dehydrogenase 9 family, member A1
-0.62214	0.125647	57639	CCDC146	coiled-coil domain containing 146
0.644817	0.125648	7529	YWHAB	tyrosine 3-monooxygenase/tryptophan 5-monooxygenase activation protein, beta
-0.416602	0.125648	90990	KIFC2	kinesin family member C2
-0.648763	0.125648	119504	ANAPC16	anaphase promoting complex subunit 16
-0.417259	0.125648	79675	FASTKD1	FAST kinase domains 1
-0.43918	0.125648	4717	NDUFC1	NADH dehydrogenase (ubiquinone) 1, subcomplex unknown, 1, 6kDa
-0.459097	0.125686	51105	PHF20L1	PHD finger protein 20-like 1
-0.417876	0.125805	64127	NOD2	nucleotide-binding oligomerization domain containing 2
0.583474	0.12581	7064	THOP1	thimet oligopeptidase 1
0.487778	0.12585	125476	INO80C	INO80 complex subunit C
0.530296	0.125904	55165	CEP55	centrosomal protein 55kDa
-0.420079	0.125904	9110	MTMR4	myotubularin related protein 4
-0.551044	0.125904	114932	MRFAP1L1	Morf4 family associated protein 1-like 1
-0.522061	0.125904	91120	ZNF682	zinc finger protein 682
-0.416318	0.126339	51130	ASB3	NA
0.816402	0.12641	26064	RAI14	retinoic acid induced 14
1.0556	0.12641	71	ACTG1	actin gamma 1
-0.415451	0.12641	221443	C6orf130	O-acyl-ADP-ribose deacylase 1
0.444755	0.126482	55323	LARP6	La ribonucleoprotein domain family, member 6
0.463995	0.126482	23242	COBL	cordon-bleu WH2 repeat protein
0.415314	0.126482	11202	KLK8	kallikrein-related peptidase 8
-0.606865	0.126482	7248	TSC1	tuberous sclerosis 1
-0.454565	0.126482	84124	ZNF394	zinc finger protein 394
-0.55672	0.126902	440498	HSBP1L1	heat shock factor binding protein 1-like 1
0.60064	0.127022	64834	ELOVL1	ELOVL fatty acid elongase 1
0.413135	0.127022	59271	C21orf63	eva-1 homolog C (C. elegans)
-0.437867	0.127022	10746	MAP3K2	mitogen-activated protein kinase kinase kinase 2
-0.487188	0.127022	58486	ZBED5	zinc finger, BED-type containing 5
0.658334	0.127022	79007	DBNDD1	dysbindin (dystrobrevin binding protein 1) domain containing 1
0.504929	0.127159	10430	TMEM147	transmembrane protein 147
0.638831	0.127561	9275	BCL7B	B-cell CLL/lymphoma 7B
-0.61187	0.127561	84064	HDHD2	haloacid dehalogenase-like hydrolase domain containing 2
0.411781	0.127735	10533	ATG7	autophagy related 7
0.412978	0.127735	63875	MRPL17	mitochondrial ribosomal protein L17
-0.566157	0.127735	51117	COQ4	coenzyme Q4
-0.421845	0.127735	90427	BMF	Bcl2 modifying factor
-0.828142	0.127735	6129	RPL7	ribosomal protein L7
0.657804	0.127735	1490	CTGF	connective tissue growth factor
0.612472	0.12777	4839	NOP2	NOP2 nucleolar protein
-1.11219	0.127844	201562	CR613620	NA
-0.412284	0.127969	23408	SIRT5	sirtuin 5
0.627573	0.128012	23052	ENDOD1	endonuclease domain containing 1
0.41535	0.128866	55034	MOCOS	molybdenum cofactor sulfurase
-0.470989	0.128866	80724	ACAD10	acyl-CoA dehydrogenase family, member 10
-0.419488	0.128866	1577	CYP3A5	cytochrome P450, family 3, subfamily A, polypeptide 5
-0.568601	0.129348	55858	TMEM165	transmembrane protein 165
-0.521592	0.129348	55769	ZNF83	zinc finger protein 83
0.535721	0.129547	6238	RRBP1	ribosome binding protein 1
0.591765	0.12963	29780	PARVB	parvin, beta
-0.409519	0.12963	2805	GOT1	glutamic-oxaloacetic transaminase 1, soluble
-0.433099	0.129693	200942	KLHDC8B	kelch domain containing 8B
-0.412622	0.129953	54841	BIVM	basic, immunoglobulin-like variable motif containing
-0.624359	0.130017	5412	UBL3	ubiquitin-like 3
-0.620017	0.130017	80254	CEP63	centrosomal protein 63kDa
-0.409851	0.130017	10947	AP3M2	adaptor-related protein complex 3, mu 2 subunit
0.423306	0.130017	26232	FBXO2	F-box protein 2
-0.661391	0.13019	388	RHOB	ras homolog family member B
-0.546212	0.13019	54928	IMPAD1	inositol monophosphatase domain containing 1
-0.627364	0.13019	10550	ARL6IP5	ADP-ribosylation factor-like 6 interacting protein 5
0.682596	0.130661	2022	ENG	endoglin
-0.444965	0.130661	79693	YRDC	yrdC N(6)-threonylcarbamoyltransferase domain containing
-0.430943	0.130834	55163	PNPO	pyridoxamine 5'-phosphate oxidase
0.60816	0.13089	85377	MICALL1	MICAL-like 1
0.482642	0.131284	1672	DEFB1	defensin, beta 1
0.410508	0.131284	27237	ARHGEF16	Rho guanine nucleotide exchange factor (GEF) 16
-0.590086	0.131284	22841	RAB11FIP2	RAB11 family interacting protein 2 (class I)
-0.721475	0.131303	5090	PBX3	pre-B-cell leukemia homeobox 3
0.449278	0.131328	3268	AGFG2	ArfGAP with FG repeats 2
-0.496948	0.131408	5108	PCM1	pericentriolar material 1
0.407619	0.131784	5337	PLD1	phospholipase D1, phosphatidylcholine-specific
0.477132	0.131784	6720	SREBF1	sterol regulatory element binding transcription factor 1
-0.783931	0.131784	6128	RPL6	ribosomal protein L6
-0.442531	0.131784	29990	PILRB	NA
0.549369	0.131869	11344	TWF2	twinfilin actin-binding protein 2
-0.865891	0.131869	130872	AHSA2	AHA1, activator of heat shock 90kDa protein ATPase homolog 2 (yeast)
-0.464728	0.13223	196	AHR	aryl hydrocarbon receptor
0.602292	0.13256	6714	SRC	SRC proto-oncogene, non-receptor tyrosine kinase
0.403335	0.132643	27163	NAAA	N-acylethanolamine acid amidase
-0.452003	0.132643	7013	TERF1	telomeric repeat binding factor (NIMA-interacting) 1
0.44583	0.132935	7076	TIMP1	TIMP metallopeptidase inhibitor 1
-0.41346	0.132935	55816	DOK5	docking protein 5
0.409005	0.132935	50805	IRX4	iroquois homeobox 4
-0.702135	0.132935	7178	TPT1	tumor protein, translationally-controlled 1
-0.498202	0.132935	26275	HIBCH	3-hydroxyisobutyryl-CoA hydrolase
0.449996	0.133027	1002	CDH4	cadherin 4, type 1, R-cadherin (retinal)
0.539301	0.133084	3224	HOXC8	homeobox C8
0.573671	0.133084	79709	GLT25D1	collagen beta(1-O)galactosyltransferase 1
-0.588282	0.133084	51455	REV1	REV1, polymerase (DNA directed)
-0.427032	0.133084	10241	CALCOCO2	calcium binding and coiled-coil domain 2
-0.602937	0.133084	1907	EDN2	endothelin 2
0.424288	0.133555	91300	C19orf22	R3H domain containing 4
0.784112	0.133817	7424	DQ896666	vascular endothelial growth factor C
0.818755	0.133817	826	CAPNS1	calpain, small subunit 1
0.533239	0.133817	890	CCNA2	cyclin A2
0.503551	0.134137	81567	TXNDC5	NA
0.47358	0.134137	90407	TMEM41A	transmembrane protein 41A
-0.448575	0.134137	63908	NAPB	N-ethylmaleimide-sensitive factor attachment protein, beta
0.744945	0.134402	5834	PYGB	phosphorylase, glycogen; brain
0.51208	0.134402	4061	LY6E	lymphocyte antigen 6 complex, locus E
-0.458853	0.134402	116228	FAM36A	COX20 cytochrome c oxidase assembly factor
-0.401515	0.134402	1373	CPS1	carbamoyl-phosphate synthase 1, mitochondrial
0.44913	0.134626	55732	C1orf112	chromosome 1 open reading frame 112
0.667462	0.134925	85415	RHPN2	rhophilin, Rho GTPase binding protein 2
0.44234	0.134925	6382	SDC1	syndecan 1
-0.447545	0.134925	8479	HIRIP3	HIRA interacting protein 3
-0.644946	0.134925	65008	MRPL1	mitochondrial ribosomal protein L1
0.421917	0.135077	117584	RAD51L3-RFFL	NA
0.406238	0.135298	10487	CAP1	CAP, adenylate cyclase-associated protein 1 (yeast)
0.428775	0.135298	290	ANPEP	alanyl (membrane) aminopeptidase
0.428303	0.135298	284207	METRNL	NA
0.478526	0.135298	5817	PVR	poliovirus receptor
0.432933	0.135298	5738	PTGFRN	prostaglandin F2 receptor inhibitor
0.466671	0.135298	8703	B4GALT3	UDP-Gal:betaGlcNAc beta 1,4- galactosyltransferase, polypeptide 3
-0.507247	0.135298	54432	YIPF1	Yip1 domain family, member 1
-0.40934	0.135298	32	ACACB	acetyl-CoA carboxylase beta
-0.543994	0.135298	79101	TAF1D	small nucleolar RNA, H/ACA box 25
-1.27198	0.135298	79717	PPCS	phosphopantothenoylcysteine synthetase
-0.457774	0.135298	23509	POFUT1	protein O-fucosyltransferase 1
-0.467188	0.135298	57477	SHROOM4	shroom family member 4
-0.525759	0.135298	10009	ZBTB33	zinc finger and BTB domain containing 33
-0.837145	0.135298	4711	NDUFB5	NADH dehydrogenase (ubiquinone) 1 beta subcomplex, 5, 16kDa
-0.43647	0.135328	9667	SAFB2	scaffold attachment factor B2
-0.396356	0.136092	56977	STOX2	storkhead box 2
0.506355	0.136223	81603	TRIM8	tripartite motif containing 8
1.03821	0.136263	3576	IL8	chemokine (C-X-C motif) ligand 8
0.652879	0.136263	7804	LRP8	low density lipoprotein receptor-related protein 8, apolipoprotein e receptor
0.551406	0.136263	6662	SOX9	SRY (sex determining region Y)-box 9
0.481479	0.136263	51495	PTPLAD1	3-hydroxyacyl-CoA dehydratase 3
0.743297	0.136263	22848	AAK1	NA
0.404843	0.136263	128218	TMEM125	transmembrane protein 125
0.411477	0.136263	2161	F12	coagulation factor XII (Hageman factor)
-0.486484	0.136263	5685	PSMA4	proteasome (prosome, macropain) subunit, alpha type, 4
-0.515441	0.136263	9252	RPS6KA5	ribosomal protein S6 kinase, 90kDa, polypeptide 5
-0.483023	0.136347	9738	CP110	centriolar coiled coil protein 110kDa
-0.466672	0.136347	10161	LPAR6	lysophosphatidic acid receptor 6
0.395957	0.136372	79991	OBFC1	oligonucleotide/oligosaccharide-binding fold containing 1
-0.395183	0.136372	414189	AGAP6	ArfGAP with GTPase domain, ankyrin repeat and PH domain 6
0.47889	0.1365	28992	MACROD1	MACRO domain containing 1
0.719726	0.1365	79144	PPDPF	pancreatic progenitor cell differentiation and proliferation factor
-0.517998	0.1365	4799	NFX1	nuclear transcription factor, X-box binding 1
-0.733371	0.1365	10513	APPBP2	amyloid beta precursor protein (cytoplasmic tail) binding protein 2
-1.03361	0.1365	23299	BICD2	bicaudal D homolog 2 (Drosophila)
-0.568752	0.1365	11257	P53TG1	TP53 target 1 (non-protein coding)
0.43269	0.137	741	ZNHIT2	zinc finger, HIT-type containing 2
-0.448871	0.137066	23167	EFR3A	EFR3 homolog A (S. cerevisiae)
0.600366	0.137129	400506	C16orf88	lysine-rich nucleolar protein 1
0.501575	0.137252	4170	MCL1	myeloid cell leukemia 1
0.392973	0.138014	8772	FADD	Fas (TNFRSF6)-associated via death domain
0.393051	0.138014	64411	ARAP3	ArfGAP with RhoGAP domain, ankyrin repeat and PH domain 3
0.392889	0.138615	4357	MPST	mercaptopyruvate sulfurtransferase
0.784564	0.138615	9221	NOLC1	nucleolar and coiled-body phosphoprotein 1
-0.478337	0.138615	54935	DUSP23	dual specificity phosphatase 23
-0.401683	0.138615	11083	DIDO1	death inducer-obliterator 1
-0.395071	0.138806	825	CAPN3	calpain 3, (p94)
-0.404099	0.138806	90871	C9orf123	transmembrane protein 261
0.425686	0.138842	84667	HES7	hes family bHLH transcription factor 7
0.411545	0.138962	195827	C9orf21	AhpC/TSA antioxidant enzyme domain containing 1
-0.481924	0.138962	2908	NR3C1	nuclear receptor subfamily 3, group C, member 1 (glucocorticoid receptor)
-1.22504	0.138962	219854	TMEM218	transmembrane protein 218
-0.391222	0.138962	34	ACADM	acyl-CoA dehydrogenase, C-4 to C-12 straight chain
-0.755264	0.139551	5962	RDX	radixin
0.510589	0.139551	79098	C1orf116	chromosome 1 open reading frame 116
1.08842	0.139666	871	SERPINH1	serpin peptidase inhibitor, clade H (heat shock protein 47), member 1, (collagen binding protein 1)
0.482323	0.139737	3105	HLA-A	major histocompatibility complex, class I, A
0.443074	0.139814	4680	CEACAM6	carcinoembryonic antigen-related cell adhesion molecule 6 (non-specific cross reacting antigen)
0.593884	0.139923	5216	PFN1	profilin 1
0.580441	0.139923	92675	DTD1	D-tyrosyl-tRNA deacylase 1
-0.392985	0.139923	8991	SELENBP1	selenium binding protein 1
0.650311	0.140039	3838	KPNA2	karyopherin alpha 2 (RAG cohort 1, importin alpha 1)
-0.460272	0.14005	54664	TMEM106B	transmembrane protein 106B
-0.70757	0.140247	79699	ZYG11B	zyg-11 family member B, cell cycle regulator
-0.472658	0.140247	22909	FAN1	FANCD2/FANCI-associated nuclease 1
0.388204	0.140267	10762	NUP50	nucleoporin 50kDa
2.14904	0.140267	3872	KRT17	keratin 17, type I
-0.388035	0.140342	10512	SEMA3C	sema domain, immunoglobulin domain (Ig), short basic domain, secreted, (semaphorin) 3C
-0.397112	0.140342	9391	CIAO1	cytosolic iron-sulfur assembly component 1
0.43986	0.140431	58986	TMEM8A	transmembrane protein 8A
0.401343	0.140431	3455	IFNAR2	interferon (alpha, beta and omega) receptor 2
0.401286	0.140431	29107	NXT1	nuclear transport factor 2-like export factor 1
0.430737	0.140431	51647	FAM96B	family with sequence similarity 96, member B
-0.479071	0.140431	345778	MTX3	metaxin 3
-0.666054	0.140431	11144	DMC1	DNA meiotic recombinase 1
-0.633007	0.140674	339231	ARL16	ADP-ribosylation factor-like 16
0.42644	0.140871	51719	CAB39	calcium binding protein 39
0.52227	0.140871	2525	FUT3	fucosyltransferase 3 (galactoside 3(4)-L-fucosyltransferase, Lewis blood group)
0.390306	0.140871	3145	HMBS	hydroxymethylbilane synthase
-0.449532	0.140871	54756	IL17RD	interleukin 17 receptor D
-0.431236	0.140871	51693	TRAPPC2L	NA
-0.709284	0.140887	6160	RPL31	ribosomal protein L31
-0.62846	0.141514	5828	PEX2	peroxisomal biogenesis factor 2
-0.638299	0.141523	55204	GOLPH3L	golgi phosphoprotein 3-like
0.406371	0.141863	5937	RBMS1	RNA binding motif, single stranded interacting protein 1
0.44817	0.142013	23541	SEC14L2	SEC14-like 2 (S. cerevisiae)
-0.5511	0.142013	6191	RPS4X	ribosomal protein S4, X-linked
0.844451	0.142121	760	CA2	carbonic anhydrase II
0.404545	0.14231	51246	SHISA5	shisa family member 5
0.527362	0.142338	2222	FDFT1	farnesyl-diphosphate farnesyltransferase 1
0.386911	0.142338	8898	MTMR2	myotubularin related protein 2
-0.507792	0.142338	1298	COL9A2	collagen, type IX, alpha 2
-0.733968	0.142338	2342	FNTB	churchill domain containing 1
0.384681	0.142425	6209	RPS15	ribosomal protein S15
0.411364	0.14273	2118	ETV4	ets variant 4
1.042	0.142846	84419	C15orf48	chromosome 15 open reading frame 48
0.491943	0.142846	57706	DENND1A	DENN/MADD domain containing 1A
0.643416	0.142846	3312	HSPA8	heat shock 70kDa protein 8
0.436362	0.142846	81622	UNC93B1	unc-93 homolog B1 (C. elegans)
0.499147	0.142846	6839	SUV39H1	suppressor of variegation 3-9 homolog 1 (Drosophila)
0.857345	0.142846	25804	LSM4	LSM4 homolog, U6 small nuclear RNA associated (S. cerevisiae)
-0.469735	0.142846	123811	FOPNL	FGFR1OP N-terminal like
-0.567187	0.142846	26039	SS18L1	synovial sarcoma translocation gene on chromosome 18-like 1
-0.421308	0.142846	256281	NUDT14	nudix (nucleoside diphosphate linked moiety X)-type motif 14
0.800248	0.142846	7057	THBS1	thrombospondin 1
0.383129	0.143193	23223	RRP12	ribosomal RNA processing 12 homolog (S. cerevisiae)
-0.397126	0.143352	339804	C2orf74	chromosome 2 open reading frame 74
-0.382778	0.143568	728294	D2HGDH	D-2-hydroxyglutarate dehydrogenase
-0.450981	0.143731	1649	DDIT3	DNA-damage-inducible transcript 3
0.507268	0.144015	6945	MLX	MLX, MAX dimerization protein
0.395394	0.144015	4728	NDUFS8	NADH dehydrogenase (ubiquinone) Fe-S protein 8, 23kDa (NADH-coenzyme Q reductase)
0.417778	0.144327	56606	SLC2A9	solute carrier family 2 (facilitated glucose transporter), member 9
0.519783	0.144525	26207	PITPNC1	phosphatidylinositol transfer protein, cytoplasmic 1
0.502362	0.144525	10452	TOMM40	translocase of outer mitochondrial membrane 40 homolog (yeast)
0.466438	0.144525	79077	DCTPP1	dCTP pyrophosphatase 1
-0.681319	0.144525	51186	WBP5	WW domain binding protein 5
-0.745336	0.144525	9044	BTAF1	BTAF1 RNA polymerase II, B-TFIID transcription factor-associated, 170kDa
-0.403906	0.144525	27314	RAB30	RAB30, member RAS oncogene family
0.872172	0.144977	9388	LIPG	lipase, endothelial
0.604898	0.145076	1503	CTPS	CTP synthase 1
0.438196	0.145076	2934	GSN	gelsolin
0.468527	0.145076	23241	PACS2	phosphofurin acidic cluster sorting protein 2
0.45736	0.145076	3930	LBR	lamin B receptor
-0.47933	0.145076	285605	DTWD2	DTW domain containing 2
-0.381903	0.145158	352990	HCP5	HLA complex P5 (non-protein coding)
0.627031	0.145284	91012	LASS5	ceramide synthase 5
0.425576	0.145284	7584	ZNF35	zinc finger protein 35
0.412861	0.1454	84553	C6orf168	failed axon connections homolog (Drosophila)
-0.401643	0.145636	1152	CKB	creatine kinase, brain
-0.379457	0.145772	79970	UNQ5808	zinc finger family member 767, pseudogene
-0.429367	0.145772	151194	METTL21A	methyltransferase like 21A
0.397102	0.14587	51257	MARCH2	membrane-associated ring finger (C3HC4) 2, E3 ubiquitin protein ligase
0.459933	0.146046	2919	CXCL1	chemokine (C-X-C motif) ligand 1 (melanoma growth stimulating activity, alpha)
0.451809	0.146046	10534	SSSCA1	Sjogren syndrome/scleroderma autoantigen 1
0.37833	0.146046	4809	NHP2L1	NHP2 non-histone chromosome protein 2-like 1 (S. cerevisiae)
-0.379458	0.146046	4240	MFGE8	milk fat globule-EGF factor 8 protein
1.1669	0.146046	306	ANXA3	annexin A3
0.434235	0.146062	182	JAG1	jagged 1
-0.470079	0.146062	142683	ITLN2	intelectin 2
0.427698	0.14613	274	BIN1	bridging integrator 1
0.473627	0.14613	208	AKT2	v-akt murine thymoma viral oncogene homolog 2
-0.43403	0.146152	667	DST	dystonin
-1.1111	0.146152	10553	HTATIP2	HIV-1 Tat interactive protein 2, 30kDa
-0.502092	0.146256	84869	CBR4	carbonyl reductase 4
0.673152	0.146413	5880	RAC2	ras-related C3 botulinum toxin substrate 2 (rho family, small GTP binding protein Rac2)
-0.635424	0.146413	8626	TP63	tumor protein p63
0.891544	0.14666	66004	LYNX1	Ly6/neurotoxin 1
-0.376847	0.14666	55151	TMEM38B	transmembrane protein 38B
-0.411241	0.14666	2990	GUSB	glucuronidase, beta
-0.405948	0.146837	92344	GORAB	golgin, RAB6-interacting
0.383342	0.14722	57510	XPO5	exportin 5
-0.508118	0.147315	84317	CCDC115	coiled-coil domain containing 115
0.38291	0.147356	9718	ECE2	endothelin converting enzyme 2
0.395552	0.147643	55287	TMEM40	transmembrane protein 40
0.449598	0.147643	5881	RAC3	ras-related C3 botulinum toxin substrate 3 (rho family, small GTP binding protein Rac3)
0.440368	0.147658	81544	GDPD5	glycerophosphodiester phosphodiesterase domain containing 5
0.431555	0.14767	57673	BEND3	BEN domain containing 3
-0.376277	0.14767	27315	PGAP2	post-GPI attachment to proteins 2
0.458482	0.147874	5036	PA2G4	proliferation-associated 2G4, 38kDa
0.441382	0.1479	29956	LASS2	ceramide synthase 2
0.403616	0.148002	384	ARG2	arginase 2
-0.566801	0.148002	119710	C11orf74	chromosome 11 open reading frame 74
-0.56934	0.148075	57511	COG6	component of oligomeric golgi complex 6
-0.749352	0.148075	178	AGL	amylo-alpha-1, 6-glucosidase, 4-alpha-glucanotransferase
0.507555	0.148485	1317	SLC31A1	solute carrier family 31 (copper transporter), member 1
-0.633285	0.148561	8850	KAT2B	K(lysine) acetyltransferase 2B
-0.379305	0.148561	64167	ERAP2	endoplasmic reticulum aminopeptidase 2
-0.397271	0.148591	23112	TNRC6B	trinucleotide repeat containing 6B
-0.471083	0.148833	3151	HMGN2	high mobility group nucleosomal binding domain 2
0.457524	0.148899	4609	MYC	v-myc avian myelocytomatosis viral oncogene homolog
0.428585	0.148899	50650	ARHGEF3	Rho guanine nucleotide exchange factor (GEF) 3
-0.374398	0.148899	279	AMY2A	amylase, alpha 2A (pancreatic)
-0.374516	0.148899	6499	SKIV2L	superkiller viralicidic activity 2-like (S. cerevisiae)
-0.522925	0.148899	8604	SLC25A12	solute carrier family 25 (aspartate/glutamate carrier), member 12
-0.449085	0.149098	6147	RPL23A	ribosomal protein L23a
-1.21012	0.149114	523	ATP6V1A	ATPase, H+ transporting, lysosomal 70kDa, V1 subunit A
0.440215	0.149182	55331	ACER3	alkaline ceramidase 3
0.423524	0.149182	861	RUNX1	runt-related transcription factor 1
-0.377455	0.149182	1643	DDB2	damage-specific DNA binding protein 2, 48kDa
0.382838	0.149259	22837	COBLL1	cordon-bleu WH2 repeat protein-like 1
0.393316	0.149259	3014	H2AFX	H2A histone family, member X
-0.635431	0.149259	117155	CATSPER2	cation channel, sperm associated 2
-0.397729	0.149259	8363	HIST1H4J	NA
-0.40514	0.149275	9966	TNFSF15	tumor necrosis factor (ligand) superfamily, member 15
-0.373985	0.149557	338657	CCDC84	coiled-coil domain containing 84
-0.465059	0.149557	84520	C14orf142	chromosome 14 open reading frame 142
-0.373614	0.149557	84109	QRFPR	pyroglutamylated RFamide peptide receptor
-0.49012	0.149557	376497	SLC27A1	solute carrier family 27 (fatty acid transporter), member 1
-0.567111	0.149557	250	ALPP	alkaline phosphatase, placental
0.373965	0.149614	51109	RDH11	retinol dehydrogenase 11 (all-trans/9-cis/11-cis)
0.442906	0.149689	50512	PODXL2	podocalyxin-like 2
-0.537327	0.149689	55288	RHOT1	ras homolog family member T1
-0.372068	0.149696	1027	CDKN1B	cyclin-dependent kinase inhibitor 1B (p27, Kip1)
-0.465067	0.149696	54677	CROT	carnitine O-octanoyltransferase
-0.404759	0.149696	79763	ISOC2	isochorismatase domain containing 2
-0.370464	0.150159	54477	PLEKHA5	pleckstrin homology domain containing, family A member 5
-0.390703	0.150159	54856	GON4L	gon-4-like (C. elegans)
-0.707513	0.150159	65056	GPBP1	GC-rich promoter binding protein 1
-0.370128	0.150159	55086	CXorf57	chromosome X open reading frame 57
-0.574699	0.150378	55852	TEX2	testis expressed 2
-0.584036	0.150378	23095	KIF1B	kinesin family member 1B
0.68517	0.150397	10598	AHSA1	AHA1, activator of heat shock 90kDa protein ATPase homolog 1 (yeast)
-0.551966	0.151237	100505702	LOC100505702	long intergenic non-protein coding RNA 1094
-0.602546	0.151394	10247	HRSP12	heat-responsive protein 12
0.376056	0.151553	56604	TUBBP5	tubulin, beta pseudogene 5
0.381935	0.151751	7077	TIMP2	TIMP metallopeptidase inhibitor 2
0.455725	0.151751	1454	CSNK1E	casein kinase 1, epsilon
0.449487	0.151751	23589	CARHSP1	calcium regulated heat stable protein 1, 24kDa
0.408468	0.151751	578	BAK1	BCL2-antagonist/killer 1
0.387152	0.151751	6241	RRM2	ribonucleotide reductase M2
0.367836	0.151751	220134	SKA1	spindle and kinetochore associated complex subunit 1
0.416977	0.151751	79019	CENPM	centromere protein M
-0.503354	0.151751	55845	C3orf10	BRICK1, SCAR/WAVE actin-nucleating complex subunit
-0.371034	0.151751	25831	HECTD1	HECT domain containing E3 ubiquitin protein ligase 1
-0.471135	0.151751	138241	C9orf85	chromosome 9 open reading frame 85
-0.373229	0.151751	286053	NSMCE2	non-SMC element 2, MMS21 homolog (S. cerevisiae)
-0.440665	0.151751	3192	HNRNPU	heterogeneous nuclear ribonucleoprotein U (scaffold attachment factor A)
-0.457486	0.151751	5547	PRCP	prolylcarboxypeptidase (angiotensinase C)
0.367738	0.151755	1778	DYNC1H1	dynein, cytoplasmic 1, heavy chain 1
-0.463874	0.151755	8031	NCOA4	nuclear receptor coactivator 4
0.369583	0.151774	912	CD1D	CD1d molecule
0.367669	0.151774	2523	FUT1	fucosyltransferase 1 (galactoside 2-alpha-L-fucosyltransferase, H blood group)
0.435484	0.151774	79810	PTCD2	pentatricopeptide repeat domain 2
-0.412575	0.151774	55775	TDP1	tyrosyl-DNA phosphodiesterase 1
0.39847	0.151784	27351	PPPDE2	desumoylating isopeptidase 1
-0.366919	0.151784	650	BMP2	bone morphogenetic protein 2
0.42048	0.151792	1786	DNMT1	DNA (cytosine-5-)-methyltransferase 1
0.385348	0.151792	6461	SHB	Src homology 2 domain containing adaptor protein B
-0.385106	0.151792	55188	RIC8B	RIC8 guanine nucleotide exchange factor B
-0.73802	0.151792	401466	C8orf59	chromosome 8 open reading frame 59
-0.381567	0.15284	284004	HEXDC	hexosaminidase (glycosyl hydrolase family 20, catalytic domain) containing
-0.390655	0.152927	1288	COL4A6	collagen, type IV, alpha 6
0.774822	0.153175	55824	PAG1	phosphoprotein membrane anchor with glycosphingolipid microdomains 1
0.452155	0.153175	147968	CAPN12	calpain 12
-0.372501	0.153175	539	ATP5O	ATP synthase, H+ transporting, mitochondrial F1 complex, O subunit
0.373944	0.153215	201292	TRIM65	tripartite motif containing 65
-0.36725	0.153215	9866	TRIM66	tripartite motif containing 66
-0.366446	0.153293	50717	DCAF8	DDB1 and CUL4 associated factor 8
-0.432199	0.153293	79932	KIAA0319L	KIAA0319-like
0.40148	0.153385	112950	MED8	mediator complex subunit 8
-0.396333	0.153537	9852	EPM2AIP1	EPM2A (laforin) interacting protein 1
0.428032	0.154077	50649	ARHGEF4	Rho guanine nucleotide exchange factor (GEF) 4
0.602085	0.154077	57153	SLC44A2	solute carrier family 44 (choline transporter), member 2
-0.371911	0.154077	64421	DCLRE1C	DNA cross-link repair 1C
-0.406488	0.154077	6015	RING1	ring finger protein 1
-0.43233	0.154077	23559	INO80B-WBP1	NA
0.476884	0.154127	6867	TACC1	transforming, acidic coiled-coil containing protein 1
0.390893	0.154127	5025	P2RX4	purinergic receptor P2X, ligand gated ion channel, 4
0.384078	0.154127	100131211	TMEM194B	transmembrane protein 194B
0.608783	0.154127	334	APLP2	amyloid beta (A4) precursor-like protein 2
-0.364414	0.154127	653479	MRPL45P2	mitochondrial ribosomal protein L45 pseudogene 2
-0.435432	0.154127	84245	MRI1	methylthioribose-1-phosphate isomerase 1
-1.07033	0.154127	54861	SNRK	SNF related kinase
-0.511884	0.154127	51361	HOOK1	hook microtubule-tethering protein 1
-0.659266	0.154127	22809	ATF5	NA
0.370668	0.154131	2195	FAT1	FAT atypical cadherin 1
0.384998	0.154379	84641	HIATL1	NA
-0.531822	0.154379	6584	SLC22A5	solute carrier family 22 (organic cation/carnitine transporter), member 5
0.768102	0.154379	10848	PPP1R13L	protein phosphatase 1, regulatory subunit 13 like
0.443307	0.154398	9267	CYTH1	cytohesin 1
0.439147	0.154607	9669	EIF5B	eukaryotic translation initiation factor 5B
-0.64148	0.154607	8202	NCOA3	nuclear receptor coactivator 3
-0.468586	0.154607	85452	KIAA1751	cilia and flagella associated protein 74
0.524315	0.154629	2778	GNAS	GNAS complex locus
0.399138	0.154845	79651	RHBDF2	rhomboid 5 homolog 2 (Drosophila)
0.435115	0.154845	221491	C6orf1	chromosome 6 open reading frame 1
0.368393	0.154845	7984	ARHGEF5	Rho guanine nucleotide exchange factor (GEF) 5
-0.598898	0.154845	91746	YTHDC1	YTH domain containing 1
-0.530016	0.154946	284353	NKPD1	NTPase, KAP family P-loop domain containing 1
-0.406993	0.155463	94101	ORMDL1	ORMDL sphingolipid biosynthesis regulator 1
0.534625	0.155579	5373	PMM2	phosphomannomutase 2
0.467612	0.155659	57414	RHBDD2	rhomboid domain containing 2
0.58408	0.155725	116211	TM4SF19	transmembrane 4 L six family member 19
0.391616	0.155725	54436	SH3TC1	SH3 domain and tetratricopeptide repeats 1
0.644356	0.155725	10653	SPINT2	serine peptidase inhibitor, Kunitz type, 2
0.408274	0.155725	7371	UCK2	uridine-cytidine kinase 2
0.687668	0.155725	7866	IFRD2	interferon-related developmental regulator 2
0.634103	0.155725	4174	MCM5	minichromosome maintenance complex component 5
0.469371	0.155725	327	APEH	acylaminoacyl-peptide hydrolase
0.360553	0.155725	340024	SLC6A19	solute carrier family 6 (neutral amino acid transporter), member 19
0.405157	0.155725	30815	ST6GALNAC6	ST6 (alpha-N-acetyl-neuraminyl-2,3-beta-galactosyl-1,3)-N-acetylgalactosaminide alpha-2,6-sialyltransferase 6
0.360734	0.155725	10211	FLOT1	flotillin 1
0.367263	0.155725	4998	ORC1	origin recognition complex, subunit 1
0.431494	0.155725	23648	SSBP3	single stranded DNA binding protein 3
-0.39117	0.155725	10147	SUGP2	SURP and G patch domain containing 2
-0.369123	0.155725	84190	C12orf26	methyltransferase like 25
-0.617111	0.155725	54874	FNBP1L	formin binding protein 1-like
-0.370207	0.155725	9231	DLG5	discs, large homolog 5 (Drosophila)
-0.49773	0.155725	10277	UBE4B	ubiquitination factor E4B
-0.410608	0.155725	10314	LANCL1	LanC lantibiotic synthetase component C-like 1 (bacterial)
-0.582318	0.155725	51650	MRPS33	mitochondrial ribosomal protein S33
-0.397725	0.155725	90233	ZNF551	NA
-0.45553	0.155725	84105	PCBD2	NA
-0.374414	0.155725	8338	HIST2H2AC	histone cluster 2, H2ac
-0.667781	0.155725	114879	OSBPL5	oxysterol binding protein-like 5
-0.607204	0.155725	22836	RHOBTB3	Rho-related BTB domain containing 3
0.413257	0.155755	8879	SGPL1	sphingosine-1-phosphate lyase 1
0.360919	0.155755	53838	C11orf24	chromosome 11 open reading frame 24
0.522734	0.155755	2130	EWSR1	EWS RNA-binding protein 1
-0.385592	0.155755	167227	DCP2	decapping mRNA 2
0.521493	0.155883	375	ARF1	ADP-ribosylation factor 1
-0.454318	0.155969	53944	CSNK1G1	casein kinase 1, gamma 1
-0.578746	0.156065	147184	TMEM99	transmembrane protein 99
0.359914	0.156162	122786	FRMD6	FERM domain containing 6
0.360318	0.156162	80328	ULBP2	UL16 binding protein 2
-0.703206	0.156367	494514	C18orf56	TYMS opposite strand
1.1816	0.156442	54733	SLC35F2	solute carrier family 35, member F2
0.418976	0.156442	22861	NLRP1	NLR family, pyrin domain containing 1
0.36085	0.156442	9636	ISG15	ISG15 ubiquitin-like modifier
-0.557503	0.156442	54994	C20orf11	GID complex subunit 8
-0.485606	0.156442	51227	PIGP	phosphatidylinositol glycan anchor biosynthesis, class P
0.673266	0.15654	3656	IRAK2	interleukin-1 receptor-associated kinase 2
0.482935	0.15654	1947	EFNB1	ephrin-B1
0.457919	0.15654	23338	PHF15	jade family PHD finger 2
0.373132	0.15654	116028	C16orf75	RecQ mediated genome instability 2
0.370085	0.15654	158	ADSL	adenylosuccinate lyase
-0.360071	0.15654	3200	HOXA3	homeobox A3
-0.561498	0.15654	54492	NEURL1B	neuralized E3 ubiquitin protein ligase 1B
-0.379939	0.15654	3420	IDH3B	isocitrate dehydrogenase 3 (NAD+) beta
0.365115	0.156654	1515	CTSL2	cathepsin V
-0.366374	0.156668	11073	TOPBP1	topoisomerase (DNA) II binding protein 1
-0.359111	0.156884	163255	ZNF540	zinc finger protein 540
-0.367438	0.156884	100505715	LOC100505715	uncharacterized LOC100505715
-0.400739	0.156884	57570	TRMT5	tRNA methyltransferase 5
-0.356484	0.156965	677810	SNORA26	small nucleolar RNA, H/ACA box 26
-0.643495	0.157008	5495	PPM1B	protein phosphatase, Mg2+/Mn2+ dependent, 1B
0.695206	0.157131	670	BPHL	biphenyl hydrolase-like (serine hydrolase)
0.376849	0.157131	6398	SECTM1	secreted and transmembrane 1
0.355611	0.157221	30817	EMR2	adhesion G protein-coupled receptor E2
-0.433462	0.157221	22938	SNW1	SNW domain containing 1
-0.361115	0.157221	414	ARSD	arylsulfatase D
-0.370634	0.157221	728635	DHRS4L1	dehydrogenase/reductase (SDR family) member 4 like 1
-0.357525	0.158161	4709	NDUFB3	NADH dehydrogenase (ubiquinone) 1 beta subcomplex, 3, 12kDa
-0.463933	0.158161	130502	TTC32	tetratricopeptide repeat domain 32
-0.361617	0.158161	25764	SERF2-C15ORF63	NA
0.467645	0.158352	5664	PSEN2	presenilin 2
-0.378732	0.158352	28966	SNX24	sorting nexin 24
-0.442573	0.158352	139741	ACTRT1	actin-related protein T1
0.44618	0.15836	57559	STAMBPL1	STAM binding protein-like 1
0.355029	0.158612	639	PRDM1	PR domain containing 1, with ZNF domain
0.915509	0.158612	140576	S100A16	S100 calcium binding protein A16
0.595147	0.158612	11135	CDC42EP1	CDC42 effector protein (Rho GTPase binding) 1
0.352818	0.158612	2932	GSK3B	glycogen synthase kinase 3 beta
0.606974	0.158612	64943	NT5DC2	5'-nucleotidase domain containing 2
0.37174	0.158612	55257	C20orf20	MRG/MORF4L binding protein
-0.508322	0.158612	3688	ITGB1	integrin, beta 1 (fibronectin receptor, beta polypeptide, antigen CD29 includes MDF2, MSK12)
0.607101	0.158612	115098	CCDC124	coiled-coil domain containing 124
0.727181	0.158612	10189	THOC4	Aly/REF export factor
-0.353385	0.158612	22885	ABLIM3	actin binding LIM protein family, member 3
0.360669	0.158612	83871	RAB34	RAB34, member RAS oncogene family
0.414612	0.158612	283643	C14orf80	chromosome 14 open reading frame 80
0.767228	0.158612	163	AP2B1	adaptor-related protein complex 2, beta 1 subunit
0.524423	0.158612	4285	MIPEP	mitochondrial intermediate peptidase
0.403978	0.158612	57701	NCKAP5L	NCK-associated protein 5-like
-0.363133	0.158612	401494	PTPLAD2	NA
-0.547115	0.158612	147339	C18orf25	chromosome 18 open reading frame 25
-0.459391	0.158612	9070	ASH2L	ash2 (absent, small, or homeotic)-like (Drosophila)
-0.361264	0.158612	7637	ZNF84	zinc finger protein 84
-0.410221	0.158612	51562	MBIP	MAP3K12 binding inhibitory protein 1
-0.491278	0.158612	127933	UHMK1	U2AF homology motif (UHM) kinase 1
-0.364782	0.158612	63891	RNF123	ring finger protein 123
-0.362109	0.158612	84129	NPHP3-ACAD11	NA
-0.411637	0.158612	131616	TMEM42	transmembrane protein 42
-0.621935	0.158612	6233	RPS27A	ribosomal protein S27a
-0.419546	0.158612	653399	GSTTP2	glutathione S-transferase theta pseudogene 2
-0.431497	0.158612	56834	GPR137	G protein-coupled receptor 137
-0.358755	0.158612	26249	KLHL3	kelch-like family member 3
-0.431209	0.158612	441869	LOC441869	NA
-0.556515	0.158612	284023	LOC284023	uncharacterized LOC284023
-0.370461	0.158612	522	ATP5J	ATP synthase, H+ transporting, mitochondrial Fo complex, subunit F6
-0.74848	0.158612	148203	ZNF738	zinc finger protein 738
-1.07119	0.158612	27430	MAT2B	methionine adenosyltransferase II, beta
-0.353217	0.158612	58499	ZNF462	zinc finger protein 462
-0.738001	0.158612	27244	SESN1	sestrin 1
0.4177	0.158612	51599	LSR	lipolysis stimulated lipoprotein receptor
0.583291	0.158816	5325	PLAGL1	pleiomorphic adenoma gene-like 1
0.406689	0.158846	1828	DSG1	desmoglein 1
0.489613	0.158846	2821	GPI	glucose-6-phosphate isomerase
-0.351721	0.158846	90410	IFT20	intraflagellar transport 20
-0.538619	0.158881	9821	RB1CC1	RB1-inducible coiled-coil 1
0.68264	0.158947	9564	BCAR1	breast cancer anti-estrogen resistance 1
0.538094	0.158947	3728	JUP	junction plakoglobin
-0.413941	0.158947	153562	MARVELD2	NA
-0.432152	0.158947	92126	DSEL	dermatan sulfate epimerase-like
-0.351767	0.158947	56990	CDC42SE2	CDC42 small effector 2
0.364315	0.158988	10459	MAD2L2	MAD2 mitotic arrest deficient-like 2 (yeast)
-0.368431	0.159021	1200	TPP1	tripeptidyl peptidase I
0.368077	0.159129	6253	RTN2	reticulon 2
-0.354756	0.159213	3670	ISL1	ISL LIM homeobox 1
0.370897	0.159365	4627	MYH9	myosin, heavy chain 9, non-muscle
0.353903	0.159625	9948	WDR1	WD repeat domain 1
0.350936	0.160009	4318	MMP9	matrix metallopeptidase 9
-0.58101	0.160143	133	ADM	adrenomedullin
-0.357834	0.160271	9898	UBAP2L	ubiquitin associated protein 2-like
-0.364561	0.160288	51028	VPS36	vacuolar protein sorting 36 homolog (S. cerevisiae)
-0.696571	0.160319	10052	GJC1	gap junction protein, gamma 1, 45kDa
-0.409456	0.160319	7516	XRCC2	X-ray repair complementing defective repair in Chinese hamster cells 2
0.383139	0.160772	5522	PPP2R2C	protein phosphatase 2, regulatory subunit B, gamma
0.37674	0.160776	51042	ZNF593	zinc finger protein 593
-0.522096	0.160804	57226	LYRM2	LYR motif containing 2
-0.800226	0.161167	26225	ARL5A	ADP-ribosylation factor-like 5A
0.351641	0.161261	57647	DHX37	DEAH (Asp-Glu-Ala-His) box polypeptide 37
-0.356674	0.161633	130576	LYPD6B	LY6/PLAUR domain containing 6B
0.496765	0.161693	91107	TRIM47	tripartite motif containing 47
-0.582493	0.161995	400968	LOC400968	NA
1.16649	0.162	30011	SH3KBP1	SH3-domain kinase binding protein 1
0.348461	0.162	100507436	MICA	MHC class I polypeptide-related sequence B
0.378294	0.162	23603	CORO1C	coronin, actin binding protein, 1C
-0.348384	0.162	9750	FAM65B	family with sequence similarity 65, member B
0.3527	0.162	3703	STT3A	STT3A, subunit of the oligosaccharyltransferase complex (catalytic)
-0.401565	0.162	6251	RSU1	Ras suppressor protein 1
-0.457114	0.162	23271	CAMSAP1L1	calmodulin regulated spectrin-associated protein family, member 2
0.346449	0.162	926	CD8B	CD8b molecule
0.411105	0.162	2243	FGA	fibrinogen alpha chain
0.562676	0.162	723972	LOC723972	acidic (leucine-rich) nuclear phosphoprotein 32 family, member A pseudogene 1
-0.386011	0.162	51569	UFM1	ubiquitin-fold modifier 1
-0.357788	0.162	204851	HIPK1	homeodomain interacting protein kinase 1
-0.436308	0.162	10093	ARPC4	NA
-0.57958	0.162	90390	MED30	mediator complex subunit 30
-0.347998	0.162	23435	TARDBP	TAR DNA binding protein
-0.623387	0.162	54556	ING3	inhibitor of growth family, member 3
-0.732126	0.162	22889	KIAA0907	KIAA0907
-0.360131	0.162	5565	PRKAB2	protein kinase, AMP-activated, beta 2 non-catalytic subunit
-0.4706	0.162	389072	AK026905	NA
-0.819731	0.162	1738	DLD	dihydrolipoamide dehydrogenase
-0.567171	0.162	387066	SNHG5	small nucleolar RNA host gene 5
-0.568619	0.162	84268	RIP	RPA interacting protein
-0.715402	0.162	9847	KIAA0528	C2 calcium-dependent domain containing 5
-0.35872	0.162	645683	RPL13AP3	ribosomal protein L13a pseudogene 3
-0.421234	0.162	84276	NICN1	nicolin 1
0.384265	0.162	4053	LTBP2	latent transforming growth factor beta binding protein 2
0.430515	0.162	137994	LETM2	leucine zipper-EF-hand containing transmembrane protein 2
0.358497	0.162144	55973	BCAP29	B-cell receptor-associated protein 29
0.370808	0.162144	1017	CDK2	cyclin-dependent kinase 2
0.430127	0.162144	8273	SLC10A3	solute carrier family 10, member 3
0.363348	0.162144	10109	ARPC2	actin related protein 2/3 complex, subunit 2, 34kDa
0.378642	0.162144	85441	PRIC285	helicase with zinc finger 2, transcriptional coactivator
0.377939	0.162144	146880	LOC146880	Rho GTPase activating protein 27 pseudogene
0.507525	0.162144	26354	GNL3	guanine nucleotide binding protein-like 3 (nucleolar)
-0.467821	0.162144	8500	PPFIA1	protein tyrosine phosphatase, receptor type, f polypeptide (PTPRF), interacting protein (liprin), alpha 1
0.469742	0.162144	4176	MCM7	minichromosome maintenance complex component 7
-0.352575	0.162144	728178	LOC728178	NA
-0.364157	0.162144	55304	SPTLC3	serine palmitoyltransferase, long chain base subunit 3
-0.369098	0.162144	5930	RBBP6	retinoblastoma binding protein 6
-0.432101	0.162144	80339	PNPLA3	NA
-0.443981	0.162144	2204	FCAR	Fc fragment of IgA, receptor for
-0.72245	0.162144	54737	MPHOSPH8	M-phase phosphoprotein 8
0.547797	0.162196	291	SLC25A4	solute carrier family 25 (mitochondrial carrier; adenine nucleotide translocator), member 4
0.39086	0.162537	345930	ECT2L	epithelial cell transforming 2 like
-0.487103	0.162537	10232	MSLN	mesothelin
-0.345216	0.162537	9988	DMTF1	cyclin D binding myb-like transcription factor 1
-0.346119	0.162537	5145	PDE6A	phosphodiesterase 6A, cGMP-specific, rod, alpha
-0.375246	0.162537	283481	LOC283481	FGF14 antisense RNA 2
-0.622956	0.162789	4702	NDUFA8	NADH dehydrogenase (ubiquinone) 1 alpha subcomplex, 8, 19kDa
-0.426828	0.162889	4919	ROR1	receptor tyrosine kinase-like orphan receptor 1
-0.454073	0.163014	29123	ANKRD11	ankyrin repeat domain 11
-0.362308	0.163014	55000	dJ1198O21.1	taurine up-regulated 1 (non-protein coding)
-0.420902	0.163014	56922	MCCC1	methylcrotonoyl-CoA carboxylase 1 (alpha)
-0.760179	0.163101	81853	TMEM14B	transmembrane protein 14B
0.781025	0.163143	2030	SLC29A1	solute carrier family 29 (equilibrative nucleoside transporter), member 1
-0.504382	0.163143	1121	CHM	choroideremia (Rab escort protein 1)
-0.432268	0.163143	56983	MDSRP	protein O-glucosyltransferase 1
-0.350589	0.163143	84278	HIATL2	hippocampus abundant transcript-like 2
-0.347895	0.163205	79862	ZNF669	zinc finger protein 669
-0.348184	0.163327	5813	PURA	purine-rich element binding protein A
0.468242	0.163665	51154	MRTO4	mRNA turnover 4 homolog (S. cerevisiae)
-0.53301	0.163665	5089	PBX2	pre-B-cell leukemia homeobox 2
0.427729	0.164292	4495	MT1G	metallothionein 1G
0.604174	0.164292	11046	SLC35D2	solute carrier family 35 (UDP-GlcNAc/UDP-glucose transporter), member D2
0.34144	0.164292	7431	VIM	vimentin
0.712465	0.164292	56005	C19orf10	myeloid-derived growth factor
0.345556	0.164292	246243	RNASEH1	ribonuclease H1
0.438888	0.164292	113655	MFSD3	major facilitator superfamily domain containing 3
0.383291	0.164292	7138	TNNT1	troponin T type 1 (skeletal, slow)
0.646123	0.164292	5763	PTMS	parathymosin
0.360615	0.164478	348180	CTU2	cytosolic thiouridylase subunit 2 homolog (S. pombe)
0.345431	0.164478	5447	POR	P450 (cytochrome) oxidoreductase
-0.355257	0.164478	114818	KLHL29	kelch-like family member 29
-0.403046	0.164478	53339	BTBD1	BTB (POZ) domain containing 1
-0.341016	0.164478	54510	PCDH18	protocadherin 18
-0.344569	0.164478	6257	RXRB	retinoid X receptor, beta
-0.38909	0.164478	23514	KIAA0146	scaffolding protein involved in DNA repair
-0.3522	0.164478	2804	GOLGB1	golgin B1
0.739236	0.164529	3856	KRT8	keratin 8, type II
-0.340845	0.164529	57003	CCDC47	coiled-coil domain containing 47
-0.973073	0.164529	55074	OXR1	oxidation resistance 1
-0.532232	0.164772	81033	KCNH6	potassium channel, voltage gated eag related subfamily H, member 6
-0.340847	0.164897	4209	MEF2D	myocyte enhancer factor 2D
-0.499004	0.164897	339327	ZNF546	NA
0.479262	0.165051	793	CALB1	calbindin 1, 28kDa
-0.384109	0.165166	6208	RPS14	ribosomal protein S14
-0.345528	0.165181	6198	RPS6KB1	ribosomal protein S6 kinase, 70kDa, polypeptide 1
-0.817152	0.165423	64065	PERP	PERP, TP53 apoptosis effector
-0.595819	0.165574	84248	FYTTD1	forty-two-three domain containing 1
0.694147	0.16562	399664	MEX3D	mex-3 RNA binding family member D
0.392178	0.16562	1798	DPAGT1	dolichyl-phosphate (UDP-N-acetylglucosamine) N-acetylglucosaminephosphotransferase 1 (GlcNAc-1-P transferase)
0.552626	0.166105	10193	RNF41	ring finger protein 41, E3 ubiquitin protein ligase
0.343379	0.166108	23234	DNAJC9	DnaJ (Hsp40) homolog, subfamily C, member 9
0.635069	0.166108	84337	ELOF1	elongation factor 1 homolog (S. cerevisiae)
0.500991	0.166108	4001	LMNB1	lamin B1
-0.338795	0.166108	10207	hINADL	NA
-0.365557	0.166108	2535	FZD2	frizzled class receptor 2
-0.507176	0.166108	10039	PARP3	poly (ADP-ribose) polymerase family, member 3
-0.359475	0.166108	4091	SMAD6	SMAD family member 6
-0.40177	0.166108	65125	WNK1	WNK lysine deficient protein kinase 1
-0.356871	0.166108	84818	IL17RC	interleukin 17 receptor C
0.358823	0.166163	83641	FAM107B	family with sequence similarity 107, member B
0.394715	0.166272	80028	FBXL18	F-box and leucine-rich repeat protein 18
-0.65701	0.166866	51241	COX16	NA
0.49045	0.166866	1295	COL8A1	collagen, type VIII, alpha 1
-0.338265	0.167763	55258	THNSL2	threonine synthase-like 2 (S. cerevisiae)
-0.475445	0.167763	330	BIRC3	baculoviral IAP repeat containing 3
-0.3599	0.167763	8349	HIST2H2BE	histone cluster 2, H2be
0.416287	0.167801	10733	PLK4	polo-like kinase 4
0.337071	0.167829	84844	PHF5A	PHD finger protein 5A
-0.34145	0.167829	2796	GNRH1	gonadotropin-releasing hormone 1 (luteinizing-releasing hormone)
-0.495962	0.167829	55333	SYNJ2BP	synaptojanin 2 binding protein
-0.340635	0.167829	25837	RAB26	RAB26, member RAS oncogene family
-0.392273	0.167846	11274	USP18	ubiquitin specific peptidase 18
0.355546	0.168365	285830	DKFZp762B162	HLA-F antisense RNA 1
-0.336693	0.168365	29798	C2orf27A	chromosome 2 open reading frame 27A
-0.337843	0.168365	79184	BRCC3	BRCA1/BRCA2-containing complex, subunit 3
-0.394637	0.168365	401082	FLJ25363	long intergenic non-protein coding RNA 1205
-0.357697	0.168583	3952	LEP	leptin
0.346839	0.168716	3291	HSD11B2	hydroxysteroid (11-beta) dehydrogenase 2
-0.357516	0.168716	3299	HSF4	heat shock transcription factor 4
-0.338907	0.168716	55128	TRIM68	tripartite motif containing 68
0.45952	0.168962	54584	GNB1L	guanine nucleotide binding protein (G protein), beta polypeptide 1-like
-0.335873	0.168962	5959	RDH5	biogenesis of lysosomal organelles complex-1, subunit 1
-0.335963	0.168962	338799	AK095700	NA
0.343437	0.169201	8061	FOSL1	FOS-like antigen 1
0.364724	0.169379	25907	TMEM158	transmembrane protein 158 (gene/pseudogene)
-0.503333	0.16954	55959	SULF2	sulfatase 2
0.828114	0.169874	91039	DPP9	dipeptidyl-peptidase 9
0.344771	0.169874	57494	RIMKLB	ribosomal modification protein rimK-like family member B
0.916652	0.169874	8607	RUVBL1	RuvB-like AAA ATPase 1
0.341747	0.169874	729375	LOC729375	family with sequence similarity 86, member A pseudogene
-0.450734	0.169874	51639	SF3B14	splicing factor 3b, subunit 6, 14kDa
-0.371134	0.16996	5775	PTPN4	protein tyrosine phosphatase, non-receptor type 4 (megakaryocyte)
0.344751	0.170133	222229	LRWD1	leucine-rich repeats and WD repeat domain containing 1
-0.353144	0.170227	55924	C1orf183	family with sequence similarity 212, member B
-0.503882	0.170227	6176	RPLP1	ribosomal protein, large, P1
-0.345463	0.170302	56997	ADCK3	aarF domain containing kinase 3
0.340773	0.17045	5604	MAP2K1	mitogen-activated protein kinase kinase 1
0.370023	0.17045	64093	SMOC1	SPARC related modular calcium binding 1
0.46085	0.17045	5585	PKN1	protein kinase N1
0.336504	0.17045	10295	BCKDK	branched chain ketoacid dehydrogenase kinase
0.374279	0.17045	26063	DECR2	2,4-dienoyl CoA reductase 2, peroxisomal
-0.472943	0.17045	51320	MEX3C	mex-3 RNA binding family member C
-0.430828	0.17045	659	BMPR2	bone morphogenetic protein receptor, type II (serine/threonine kinase)
-0.343449	0.17045	521	ATP5I	ATP synthase, H+ transporting, mitochondrial Fo complex, subunit E
-0.360861	0.17045	126272	EID2B	EP300 interacting inhibitor of differentiation 2B
-0.599278	0.17045	2823	GPM6A	glycoprotein M6A
-0.801352	0.17045	79670	ZCCHC6	zinc finger, CCHC domain containing 6
0.380045	0.170545	54101	RIPK4	receptor-interacting serine-threonine kinase 4
0.378985	0.17063	132299	OCIAD2	OCIA domain containing 2
0.333121	0.17098	57325	CSRP2BP	NA
-0.464794	0.17098	9043	SPAG9	sperm associated antigen 9
-0.360246	0.17098	392360	CTSL3	cathepsin L family member 3, pseudogene
-0.339774	0.171011	57679	ALS2	amyotrophic lateral sclerosis 2 (juvenile)
-0.408992	0.171011	2120	ETV6	ets variant 6
-0.563178	0.171011	26959	HBP1	HMG-box transcription factor 1
-0.903995	0.171189	6202	RPS8	ribosomal protein S8
0.349893	0.171265	54544	CRCT1	cysteine-rich C-terminal 1
0.338083	0.171265	3980	LIG3	ligase III, DNA, ATP-dependent
-0.484223	0.171265	5277	PIGA	phosphatidylinositol glycan anchor biosynthesis, class A
-0.334579	0.171265	10989	IMMT	inner membrane protein, mitochondrial
-0.35925	0.171265	1951	CELSR3	cadherin, EGF LAG seven-pass G-type receptor 3
-0.453262	0.171265	29904	EEF2K	eukaryotic elongation factor 2 kinase
0.415156	0.171596	11182	SLC2A6	solute carrier family 2 (facilitated glucose transporter), member 6
-0.443167	0.171596	23390	ZDHHC17	zinc finger, DHHC-type containing 17
-0.332347	0.171596	65258	MPPE1	metallophosphoesterase 1
-0.634695	0.171596	441251	SPDYE7P	speedy/RINGO cell cycle regulator family member E7, pseudogene
-0.372547	0.171596	79714	CCDC51	coiled-coil domain containing 51
0.6759	0.171796	9088	PKMYT1	protein kinase, membrane associated tyrosine/threonine 1
0.415272	0.171796	2314	FLII	flightless I homolog (Drosophila)
0.333028	0.171796	56647	BCCIP	BRCA2 and CDKN1A interacting protein
-0.331655	0.171796	147372	CCBE1	collagen and calcium binding EGF domains 1
-0.524767	0.171796	115752	DIS3L	DIS3 like exosome 3'-5' exoribonuclease
-0.505148	0.171796	224	ALDH3A2	aldehyde dehydrogenase 3 family, member A2
0.338897	0.17202	55695	NSUN5P2	NA
-0.42437	0.17202	440300	LOC440300	chondroitin sulfate proteoglycan 4 pseudogene
-0.580243	0.17202	92737	DNER	delta/notch-like EGF repeat containing
-0.368411	0.172061	113146	AHNAK2	AHNAK nucleoprotein 2
-0.544931	0.172061	27072	VPS41	vacuolar protein sorting 41 homolog (S. cerevisiae)
-0.891804	0.172061	84191	FAM96A	family with sequence similarity 96, member A
-0.347351	0.172061	5213	PFKM	phosphofructokinase, muscle
0.400749	0.172424	414325	DEFB103A	NA
-0.550543	0.172424	641737	MPST	NA
-0.339103	0.172543	28984	C13orf15	regulator of cell cycle
0.329964	0.172741	25929	GEMIN5	gem (nuclear organelle) associated protein 5
-0.33725	0.172782	79618	HMBOX1	homeobox containing 1
0.520564	0.172789	6305	SBF1	SET binding factor 1
0.373831	0.172789	7086	TKT	transketolase
-0.485053	0.172905	29994	BAZ2B	bromodomain adjacent to zinc finger domain, 2B
0.429383	0.17334	3149	HMGB3	high mobility group box 3
-0.581313	0.173653	26224	FBXL3	F-box and leucine-rich repeat protein 3
0.404671	0.173714	83595	SOX7	SRY (sex determining region Y)-box 7
0.336615	0.173714	126789	PUSL1	pseudouridylate synthase-like 1
-0.762625	0.173714	3836	KPNA1	karyopherin alpha 1 (importin alpha 5)
-0.332211	0.173714	9414	TJP2	tight junction protein 2
-0.548935	0.173714	6144	RPL21	NA
-0.360995	0.173714	5303	PIN4	peptidylprolyl cis/trans isomerase, NIMA-interacting 4
-0.328714	0.17389	28990	ASTE1	asteroid homolog 1 (Drosophila)
0.340826	0.173986	3993	LLGL2	lethal giant larvae homolog 2 (Drosophila)
0.553224	0.173986	374378	GALNTL4	polypeptide N-acetylgalactosaminyltransferase 18
0.559464	0.173986	22827	PUF60	poly-U binding splicing factor 60KDa
0.330843	0.173986	5236	PGM1	phosphoglucomutase 1
0.363093	0.173986	471	ATIC	5-aminoimidazole-4-carboxamide ribonucleotide formyltransferase/IMP cyclohydrolase
-0.354992	0.173986	10569	SLU7	SLU7 splicing factor homolog (S. cerevisiae)
0.328827	0.175098	3575	IL7R	NA
-0.385988	0.175098	22931	RAB18	RAB18, member RAS oncogene family
0.425315	0.175099	8821	INPP4B	inositol polyphosphate-4-phosphatase, type II, 105kDa
0.368336	0.175099	23536	ADAT1	adenosine deaminase, tRNA-specific 1
0.334014	0.175099	64175	LEPRE1	prolyl 3-hydroxylase 1
0.456575	0.175099	55974	SLC50A1	solute carrier family 50 (sugar efflux transporter), member 1
-0.881548	0.175099	57515	SERINC1	serine incorporator 1
-0.329091	0.175099	23031	MAST3	microtubule associated serine/threonine kinase 3
-0.333811	0.175099	1287	COL4A5	collagen, type IV, alpha 5
-0.372765	0.175195	8805	TRIM24	tripartite motif containing 24
-0.468884	0.175195	150274	HSCB	HscB mitochondrial iron-sulfur cluster co-chaperone
0.398261	0.175277	5878	RAB5C	RAB5C, member RAS oncogene family
0.61707	0.175431	4478	MSN	moesin
0.338297	0.175771	928	CD9	CD9 molecule
0.493858	0.175771	574042	SNORA10	small nucleolar RNA, H/ACA box 10
0.403357	0.175909	7056	THBD	thrombomodulin
0.377559	0.175909	286077	FAM83H	family with sequence similarity 83, member H
0.356071	0.175909	1363	CPE	carboxypeptidase E
-0.361461	0.175909	10420	TESK2	testis-specific kinase 2
0.379961	0.175941	28988	DBNL	drebrin-like
-0.409194	0.176037	23187	PHLDB1	pleckstrin homology-like domain, family B, member 1
0.339892	0.176082	79038	ZFYVE21	zinc finger, FYVE domain containing 21
0.443416	0.176082	25886	POC1A	POC1 centriolar protein A
0.326294	0.176082	64641	EBF2	early B-cell factor 2
0.353461	0.176082	445329	SLX1B-SULT1A4	NA
0.350981	0.176099	148170	CDC42EP5	CDC42 effector protein (Rho GTPase binding) 5
-0.354456	0.176271	5523	PPP2R3A	protein phosphatase 2, regulatory subunit B'', alpha
0.331323	0.176407	7504	XK	X-linked Kx blood group
0.338002	0.176842	162	AP1B1	adaptor-related protein complex 1, beta 1 subunit
0.375006	0.176842	9517	SPTLC2	serine palmitoyltransferase, long chain base subunit 2
-0.515466	0.176842	6542	SLC7A2	solute carrier family 7 (cationic amino acid transporter, y+ system), member 2
-0.751365	0.177189	6234	RPS28	ribosomal protein S28
-0.463731	0.177189	126205	NLRP8	NLR family, pyrin domain containing 8
-0.575265	0.177775	140823	ROMO1	reactive oxygen species modulator 1
-0.382898	0.177872	23014	FBXO21	F-box protein 21
-0.325609	0.178148	652968	GATSL3	GATS protein-like 3
0.399657	0.178325	26151	NAT9	N-acetyltransferase 9 (GCN5-related, putative)
-0.459665	0.178325	23019	CNOT1	CCR4-NOT transcription complex, subunit 1
0.848509	0.178364	991	CDC20	cell division cycle 20
-0.424563	0.178364	7553	ZNF7	zinc finger protein 7
-0.471506	0.178364	9328	GTF3C5	general transcription factor IIIC, polypeptide 5, 63kDa
0.331729	0.178373	23180	RFTN1	raftlin, lipid raft linker 1
0.338994	0.178373	54936	ADPRHL2	ADP-ribosylhydrolase like 2
0.762381	0.178373	6836	SURF4	surfeit 4
0.352596	0.178373	5268	SERPINB5	serpin peptidase inhibitor, clade B (ovalbumin), member 5
0.538943	0.178373	90459	ERI1	exoribonuclease 1
0.337895	0.178373	10726	NUDC	nudC nuclear distribution protein
0.375196	0.178373	79979	TRMT2B	tRNA methyltransferase 2 homolog B (S. cerevisiae)
-0.33201	0.178373	92922	CCDC102A	coiled-coil domain containing 102A
-0.338957	0.178373	8809	IL18R1	interleukin 18 receptor 1
-0.554901	0.178373	9208	LRRFIP1	leucine rich repeat (in FLII) interacting protein 1
-0.341871	0.178373	100134868	LOC100134868	uncharacterized LOC100134868
-1.06801	0.178373	81889	FAHD1	fumarylacetoacetate hydrolase domain containing 1
-0.324328	0.178373	55023	PHIP	pleckstrin homology domain interacting protein
-0.381929	0.178373	55793	FAM63A	family with sequence similarity 63, member A
-1.12517	0.178373	3206	HOXA10	NA
-0.870208	0.178373	483	ATP1B3	ATPase, Na+/K+ transporting, beta 3 polypeptide
-0.336532	0.178557	2677	GGCX	gamma-glutamyl carboxylase
-0.323944	0.178557	391267	C21orf81	ankyrin repeat domain 20 family, member A11, pseudogene
0.362791	0.178879	79000	C1orf135	aurora kinase A and ninein interacting protein
0.332373	0.178879	104	ADARB1	adenosine deaminase, RNA-specific, B1
-0.380271	0.178879	6231	RPS26	NA
-0.456716	0.178879	319085	NCRNA00203	ITPK1 antisense RNA 1
-0.32744	0.179031	122616	C14orf79	chromosome 14 open reading frame 79
0.429636	0.179033	113457	TUBA3D	tubulin, alpha 3d
0.421721	0.179033	9921	RNF10	ring finger protein 10
0.339492	0.179033	23192	ATG4B	autophagy related 4B, cysteine peptidase
-0.527632	0.179033	51669	TMEM66	store-operated calcium entry-associated regulatory factor
0.35549	0.1791	27030	MLH3	mutL homolog 3
0.743292	0.179337	79071	ELOVL6	ELOVL fatty acid elongase 6
-0.456161	0.179337	51528	JKAMP	JNK1/MAPK8-associated membrane protein
0.507036	0.179393	400043	LOC400043	uncharacterized LOC400043
0.351694	0.179393	5833	PCYT2	phosphate cytidylyltransferase 2, ethanolamine
0.321475	0.179393	50814	NSDHL	NAD(P) dependent steroid dehydrogenase-like
-0.564019	0.179393	10477	UBE2E3	ubiquitin-conjugating enzyme E2E 3
-0.375228	0.179393	745	C11orf9	myelin regulatory factor
-0.32182	0.179393	91419	XRCC6BP1	XRCC6 binding protein 1
-0.323606	0.179393	6470	SHMT1	serine hydroxymethyltransferase 1 (soluble)
-0.479428	0.179393	80863	LOC100507547	uncharacterized LOC100507547
-0.336898	0.179393	7297	TYK2	tyrosine kinase 2
0.827093	0.179469	55658	RNF126	ring finger protein 126
-0.559153	0.179673	6591	SNAI2	snail family zinc finger 2
0.321108	0.179793	221061	FAM171A1	family with sequence similarity 171, member A1
-0.667849	0.179888	81542	TMX1	thioredoxin-related transmembrane protein 1
-0.571899	0.18012	6210	RPS15A	ribosomal protein S15a
0.322894	0.180242	10577	NPC2	Niemann-Pick disease, type C2
0.341745	0.180274	3519	abParts	NA
0.484224	0.180339	2113	ETS1	v-ets avian erythroblastosis virus E26 oncogene homolog 1
0.3363	0.180339	64129	TINAGL1	tubulointerstitial nephritis antigen-like 1
0.58276	0.180339	6573	SLC19A1	solute carrier family 19 (folate transporter), member 1
0.668923	0.180339	2305	FOXM1	forkhead box M1
0.517864	0.180339	4071	TM4SF1	transmembrane 4 L six family member 1
-0.413402	0.180339	100131827	ZNF717	zinc finger protein 717
-0.320414	0.180339	54923	LIME1	Lck interacting transmembrane adaptor 1
-0.692394	0.180339	57404	CYP20A1	NA
-0.360813	0.180339	9839	ZEB2	zinc finger E-box binding homeobox 2
-0.5172	0.180339	8548	BLZF1	basic leucine zipper nuclear factor 1
-0.937192	0.180339	6767	ST13	suppression of tumorigenicity 13 (colon carcinoma) (Hsp70 interacting protein)
0.323289	0.180475	1021	CDK6	cyclin-dependent kinase 6
-0.356702	0.180475	81856	ZNF611	zinc finger protein 611
-0.371524	0.180475	3476	IGBP1	immunoglobulin (CD79A) binding protein 1
-0.541611	0.180475	64786	TBC1D15	NA
-1.33649	0.180475	6133	RPL9	ribosomal protein L9
-0.535114	0.180475	100272147	MTCP1NB	C-x(9)-C motif containing 4
0.329317	0.180613	6899	TBX1	T-box 1
-0.452496	0.180613	3682	ITGAE	integrin, alpha E (antigen CD103, human mucosal lymphocyte antigen 1; alpha polypeptide)
-0.336607	0.180613	25875	LETMD1	LETM1 domain containing 1
-0.322473	0.180617	54467	ANKIB1	ankyrin repeat and IBR domain containing 1
0.709501	0.180617	5245	PHB	prohibitin
-0.366136	0.180617	828	CAPS	calcyphosine
-0.320718	0.180723	54921	CHTF8	CTF8, chromosome transmission fidelity factor 8 homolog (S. cerevisiae)
-0.450411	0.180764	85016	C11orf70	chromosome 11 open reading frame 70
-1.1884	0.180764	7388	UQCRH	ubiquinol-cytochrome c reductase hinge protein
0.368552	0.180849	305	ANX2P2	annexin A2 pseudogene 3
-0.34012	0.180849	145873	MESP2	mesoderm posterior basic helix-loop-helix transcription factor 2
-0.324408	0.180877	9321	TRIP11	thyroid hormone receptor interactor 11
-0.566594	0.181344	22884	WDR37	WD repeat domain 37
-0.781153	0.181474	5264	PHYH	phytanoyl-CoA 2-hydroxylase
0.318284	0.18155	64780	MICAL1	microtubule associated monooxygenase, calponin and LIM domain containing 1
0.324578	0.18155	1147	CHUK	conserved helix-loop-helix ubiquitous kinase
-0.319862	0.18155	23139	MAST2	microtubule associated serine/threonine kinase 2
1.24911	0.181596	5270	SERPINE2	serpin peptidase inhibitor, clade E (nexin, plasminogen activator inhibitor type 1), member 2
0.325703	0.181596	308	ANXA5	annexin A5
0.334033	0.181596	150465	TTL	tubulin tyrosine ligase
0.460358	0.181596	705	BYSL	bystin-like
0.317621	0.181596	55219	TMEM57	transmembrane protein 57
0.349858	0.181596	79683	ZDHHC14	zinc finger, DHHC-type containing 14
0.560367	0.181596	10280	SIGMAR1	sigma non-opioid intracellular receptor 1
0.428368	0.181596	93487	MAPK1IP1L	mitogen-activated protein kinase 1 interacting protein 1-like
0.321295	0.181596	28227	PPP2R3B	protein phosphatase 2, regulatory subunit B'', beta
0.451537	0.181596	79053	ALG8	ALG8, alpha-1,3-glucosyltransferase
0.320393	0.181596	25989	ULK3	unc-51 like kinase 3
-0.317852	0.181596	155054	ZNF425	zinc finger protein 425
-0.417343	0.181596	7570	ZNF22	zinc finger protein 22
-0.53637	0.181596	387700	SLC16A12	solute carrier family 16, member 12
-0.372584	0.181596	26090	ABHD12	abhydrolase domain containing 12
-0.353677	0.181646	150684	COMMD1	copper metabolism (Murr1) domain containing 1
-0.318365	0.181646	84932	RAB2B	RAB2B, member RAS oncogene family
-0.478538	0.181646	140467	ZNF358	zinc finger protein 358
-0.583069	0.181646	84693	MCEE	methylmalonyl CoA epimerase
0.349707	0.182173	51804	SIX4	SIX homeobox 4
0.372238	0.182173	57062	DDX24	DEAD (Asp-Glu-Ala-Asp) box helicase 24
-0.366056	0.182173	619342	LOC649305	NA
0.527249	0.182173	84722	PSRC1	proline/serine-rich coiled-coil 1
-0.44941	0.182173	23558	WBP2	WW domain binding protein 2
-0.486555	0.182173	91368	CDKN2AIPNL	CDKN2A interacting protein N-terminal like
-0.959698	0.182173	84515	MCM8	minichromosome maintenance complex component 8
-0.32007	0.182173	59342	SCPEP1	serine carboxypeptidase 1
0.549541	0.182337	9961	MVP	major vault protein
-0.318784	0.182337	90639	COX19	COX19 cytochrome c oxidase assembly factor
0.490865	0.182337	3868	KRT16	keratin 16, type I
0.691106	0.182383	25829	TMEM184B	transmembrane protein 184B
0.325624	0.182383	2992	GYG1	glycogenin 1
0.343777	0.182383	7009	TMBIM6	transmembrane BAX inhibitor motif containing 6
0.316825	0.182383	55901	THSD1	thrombospondin, type I, domain containing 1
0.3165	0.182383	6159	RPL29	ribosomal protein L29
0.318992	0.182383	1910	EDNRB	endothelin receptor type B
0.465624	0.182383	5069	PAPPA	pregnancy-associated plasma protein A, pappalysin 1
0.551938	0.182383	10541	ANP32B	acidic (leucine-rich) nuclear phosphoprotein 32 family, member B
-0.651277	0.182383	54793	KCTD9	potassium channel tetramerization domain containing 9
0.409692	0.182383	1822	ATN1	atrophin 1
-0.336758	0.182383	165530	CLEC4F	C-type lectin domain family 4, member F
-0.343331	0.182383	134728	IRAK1BP1	interleukin-1 receptor-associated kinase 1 binding protein 1
-0.343129	0.182383	51585	PCF11	PCF11 cleavage and polyadenylation factor subunit
-0.327027	0.182383	24146	CLDN15	claudin 15
-0.41589	0.182383	8019	NCRNA00094	long intergenic non-protein coding RNA 94
-0.318026	0.182383	388611	CD164L2	CD164 sialomucin-like 2
-0.363414	0.182383	1235	CCR6	chemokine (C-C motif) receptor 6
-0.321324	0.182383	84650	EBPL	emopamil binding protein-like
-0.316667	0.182383	6392	SDHD	succinate dehydrogenase complex, subunit D, integral membrane protein
-0.53799	0.182423	80264	ZNF430	zinc finger protein 430
0.315417	0.182547	51090	PLLP	plasmolipin
0.333201	0.182617	84830	C6orf105	androgen-dependent TFPI-regulating protein
0.316217	0.182617	149428	BNIPL	BCL2/adenovirus E1B 19kD interacting protein like
-0.31514	0.182617	64689	GORASP1	golgi reassembly stacking protein 1, 65kDa
-0.444807	0.182617	23201	FAM168A	NA
-0.774556	0.182617	6146	RPL22	ribosomal protein L22
-0.383968	0.182617	51275	C12orf47	MAPKAPK5 antisense RNA 1
0.380587	0.18287	51535	PPHLN1	periphilin 1
-0.370752	0.18287	140902	R3HDML	R3H domain containing-like
-0.333484	0.18287	414919	C8orf82	chromosome 8 open reading frame 82
-0.671054	0.18287	9111	NMI	N-myc (and STAT) interactor
-0.31426	0.183177	84334	C14orf153	NA
-0.317551	0.183177	56257	MEPCE	methylphosphate capping enzyme
-0.329821	0.183199	339344	MYPOP	Myb-related transcription factor, partner of profilin
0.413155	0.183279	9592	IER2	immediate early response 2
0.313959	0.183378	284729	ESPN	espin pseudogene
-0.355845	0.183378	10424	PGRMC2	progesterone receptor membrane component 2
0.368511	0.183864	1912	PHC2	polyhomeotic homolog 2 (Drosophila)
-0.478705	0.184018	55227	LRRC1	leucine rich repeat containing 1
0.316538	0.184086	2888	GRB14	growth factor receptor-bound protein 14
-0.514595	0.184086	374986	FAM73A	family with sequence similarity 73, member A
-0.40218	0.184086	30818	KCNIP3	Kv channel interacting protein 3, calsenilin
0.423882	0.184137	9136	RRP9	ribosomal RNA processing 9, small subunit (SSU) processome component, homolog (yeast)
-0.431628	0.184163	25894	PLEKHG4	pleckstrin homology domain containing, family G (with RhoGef domain) member 4
0.317938	0.184247	11068	CYB561D2	cytochrome b561 family, member D2
0.490249	0.184531	84951	TNS4	tensin 4
0.477962	0.184531	8266	UBL4A	ubiquitin-like 4A
0.419124	0.184531	81620	CDT1	chromatin licensing and DNA replication factor 1
-0.397058	0.184531	80195	C10orf57	transmembrane protein 254
-0.32079	0.184566	285103	LOC285103	mediator complex subunit 15 pseudogene 9
0.606561	0.184647	51629	SLC25A39	solute carrier family 25, member 39
0.312598	0.184647	10059	DNM1L	dynamin 1-like
0.346436	0.184647	90780	PYGO2	pygopus family PHD finger 2
-0.353485	0.184665	4338	MOCS2	molybdenum cofactor synthesis 2
0.357132	0.184672	55920	RCC2	regulator of chromosome condensation 2
0.376852	0.184672	55330	CNO	biogenesis of lysosomal organelles complex-1, subunit 4, cappuccino
-0.654321	0.184672	58493	C9orf80	INTS3 and NABP interacting protein
0.642598	0.18475	54732	TMED9	transmembrane emp24 protein transport domain containing 9
-0.318318	0.185039	55667	DENND4C	DENN/MADD domain containing 4C
-0.311872	0.185118	27335	EIF3K	eukaryotic translation initiation factor 3, subunit K
0.484693	0.185169	57617	VPS18	vacuolar protein sorting 18 homolog (S. cerevisiae)
0.316966	0.185197	84065	TMEM222	transmembrane protein 222
0.442257	0.185197	5442	POLRMT	polymerase (RNA) mitochondrial (DNA directed)
-0.314267	0.185197	10021	HCN4	hyperpolarization activated cyclic nucleotide gated potassium channel 4
-0.460082	0.185197	57763	ANKRA2	ankyrin repeat, family A (RFXANK-like), 2
-0.344388	0.185356	85009	MGC16025	uncharacterized LOC85009
-0.319213	0.185356	390705	BC041879	NA
-0.31147	0.185954	7037	TFRC	transferrin receptor
-0.481088	0.186079	10988	METAP2	methionyl aminopeptidase 2
0.440341	0.186103	22883	CLSTN1	calsyntenin 1
0.365757	0.186103	3987	LIMS1	LIM and senescent cell antigen-like domains 1
-0.315862	0.186103	6559	SLC12A3	solute carrier family 12 (sodium/chloride transporter), member 3
[truncated: 9,726 more rows]

## Sheet: RhoC Day 1
Fold Change (log2)	adjusted p-value	EntrezID	Symbol	Genename
3.07757	7.74186e-13	6876	TAGLN	transgelin
2.70765	1.69682e-11	5055	SERPINB2	serpin peptidase inhibitor, clade B (ovalbumin), member 2
3.50392	6.35043e-11	11009	IL24	interleukin 24
1.84672	6.55583e-10	10468	FST	follistatin
1.77836	1.85642e-09	7057	THBS1	thrombospondin 1
1.65253	2.87024e-09	3553	IL1B	interleukin 1, beta
1.52416	7.54628e-09	3491	CYR61	cysteine-rich, angiogenic inducer, 61
1.50537	7.90754e-09	6703	SPRR2D	small proline-rich protein 2D
1.44061	1.2908e-08	100133941	CD24	CD24 molecule
1.44411	1.2908e-08	4070	TACSTD2	tumor-associated calcium signal transducer 2
1.47229	5.5706e-08	7052	TGM2	transglutaminase 2
1.57676	6.45699e-08	374918	IGFL1	IGF-like family member 1
1.25303	8.00502e-08	23762	OSBP2	oxysterol binding protein 2
-1.34759	1.01784e-07	3866	KRT15	keratin 15, type I
1.11579	3.89801e-07	9076	CLDN1	claudin 1
1.22316	4.24116e-07	2152	F3	coagulation factor III (thromboplastin, tissue factor)
1.08647	4.80293e-07	22943	DKK1	dickkopf WNT signaling pathway inhibitor 1
-1.2709	7.31689e-07	218	ALDH3A1	aldehyde dehydrogenase 3 family, member A1
1.04251	7.72534e-07	1295	COL8A1	collagen, type VIII, alpha 1
1.1421	1.49528e-06	5328	PLAU	plasminogen activator, urokinase
0.947241	3.20248e-06	3889	KRT83	keratin 83, type II
0.932556	4.40875e-06	3552	IL1A	interleukin 1, alpha
-0.870741	8.25252e-06	12	SERPINA3	serpin peptidase inhibitor, clade A (alpha-1 antiproteinase, antitrypsin), member 3
0.892014	8.28293e-06	467	ATF3	activating transcription factor 3
-0.862549	8.71728e-06	6441	SFTPD	surfactant protein D
0.875759	9.44157e-06	3038	HAS3	hyaluronan synthase 3
1.05804	1.09683e-05	5054	SERPINE1	serpin peptidase inhibitor, clade E (nexin, plasminogen activator inhibitor type 1), member 1
0.840379	1.09683e-05	404217	CTXN1	cortexin 1
0.835702	1.13313e-05	8870	IER3	immediate early response 3
0.88548	1.2828e-05	1316	KLF6	Kruppel-like factor 6
0.820248	1.40355e-05	8553	BHLHE40	basic helix-loop-helix family, member e40
0.942264	1.47968e-05	3914	LAMB3	laminin, beta 3
0.840059	1.51369e-05	9048	ARTN	artemin
0.819539	1.66257e-05	3576	IL8	chemokine (C-X-C motif) ligand 8
0.840769	1.82158e-05	8728	ADAM19	ADAM metallopeptidase domain 19
0.892859	2.78942e-05	3918	LAMC2	laminin, gamma 2
0.790321	3.037e-05	51330	TNFRSF12A	tumor necrosis factor receptor superfamily, member 12A
0.758106	3.33025e-05	11343	MGLL	monoglyceride lipase
0.781828	3.33025e-05	3936	LCP1	lymphocyte cytosolic protein 1 (L-plastin)
0.763003	3.33025e-05	56937	PMEPA1	prostate transmembrane protein, androgen induced 1
0.775332	3.54924e-05	65983	GRAMD3	GRAM domain containing 3
1.01784	3.67658e-05	51129	ANGPTL4	angiopoietin-like 4
0.746105	3.9144e-05	6317	SERPINB3	serpin peptidase inhibitor, clade B (ovalbumin), member 3
0.74401	3.9144e-05	154	ADRB2	adrenoceptor beta 2, surface
0.764137	3.9144e-05	100101267	POM121C	NA
0.754822	3.92052e-05	7498	XDH	xanthine dehydrogenase
0.737483	3.99997e-05	8614	STC2	stanniocalcin 2
0.748729	4.0848e-05	306	ANXA3	annexin A3
0.742632	4.10746e-05	644936	LOC644936	actin, beta pseudogene
0.857256	4.44132e-05	55450	CAMK2N1	calcium/calmodulin-dependent protein kinase II inhibitor 1
0.728734	4.44132e-05	1490	CTGF	connective tissue growth factor
0.744414	4.44132e-05	57761	TRIB3	tribbles pseudokinase 3
0.784591	5.49055e-05	23645	PPP1R15A	protein phosphatase 1, regulatory subunit 15A
0.730268	6.10079e-05	652995	UCA1	urothelial cancer associated 1 (non-protein coding)
0.703245	6.72973e-05	276	AMY1A	NA
0.707776	7.2234e-05	5329	PLAUR	plasminogen activator, urokinase receptor
0.801704	7.33104e-05	5743	PTGS2	prostaglandin-endoperoxide synthase 2 (prostaglandin G/H synthase and cyclooxygenase)
1.01	7.41237e-05	6364	CCL20	chemokine (C-C motif) ligand 20
0.700427	7.41237e-05	22998	LIMCH1	LIM and calponin homology domains 1
-0.773251	7.46215e-05	8544	PIR	NA
0.709325	8.63703e-05	91663	MYADM	myeloid-associated differentiation marker
-0.681566	8.84584e-05	4051	CYP4F3	NA
0.717209	8.84584e-05	2317	FLNB	filamin B, beta
0.679128	0.000104236	1266	CNN3	calponin 3, acidic
0.699501	0.000107542	5275	SERPINB13	serpin peptidase inhibitor, clade B (ovalbumin), member 13
0.65981	0.00012692	220	ALDH1A3	aldehyde dehydrogenase 1 family, member A3
0.677991	0.000127747	10221	TRIB1	tribbles pseudokinase 1
0.698212	0.000144212	79098	C1orf116	chromosome 1 open reading frame 116
0.675055	0.000144221	9052	GPRC5A	G protein-coupled receptor, class C, group 5, member A
0.645282	0.000165839	65249	ZSWIM4	zinc finger, SWIM-type containing 4
-0.643991	0.000165839	10451	VAV3	vav 3 guanine nucleotide exchange factor
-0.722282	0.000172415	57016	AKR1B10	aldo-keto reductase family 1, member B10 (aldose reductase)
0.641372	0.000172415	10318	TNIP1	TNFAIP3 interacting protein 1
0.640661	0.000172415	54407	SLC38A2	solute carrier family 38, member 2
0.642155	0.000180777	87	ACTN1	actinin, alpha 1
0.659807	0.000180777	57801	HES4	hes family bHLH transcription factor 4
0.636679	0.00020231	9267	CYTH1	cytohesin 1
0.625825	0.000214697	79966	SCD5	stearoyl-CoA desaturase 5
0.628384	0.000218885	60	ACTB	actin, beta
0.839449	0.000218885	6447	SCG5	secretogranin V (7B2 protein)
0.633277	0.000233509	9181	ARHGEF2	Rho/Rac guanine nucleotide exchange factor (GEF) 2
0.622842	0.000233509	9388	LIPG	lipase, endothelial
1.25725	0.000252309	6515	SLC2A3	solute carrier family 2 (facilitated glucose transporter), member 3
0.70321	0.000253049	3909	LAMA3	laminin, alpha 3
0.63224	0.000253049	1366	CLDN7	claudin 7
0.627421	0.00025397	1847	DUSP5	dual specificity phosphatase 5
0.625413	0.000258396	148022	TICAM1	toll-like receptor adaptor molecule 1
-0.627351	0.000268269	2267	FGL1	fibrinogen-like 1
0.68091	0.000283073	3656	IRAK2	interleukin-1 receptor-associated kinase 2
-0.684033	0.000297856	5166	PDK4	pyruvate dehydrogenase kinase, isozyme 4
0.610436	0.000299569	29	ABR	active BCR-related
-0.612922	0.000311838	113675	SDSL	serine dehydratase-like
0.605625	0.0003147	6525	SMTN	smoothelin
0.596304	0.0003147	598	BCL2L1	BCL2-like 1
0.641808	0.0003147	390	RND3	Rho family GTPase 3
0.60401	0.000319162	3885	KRT34	NA
-0.599585	0.000321525	146802	SLC47A2	solute carrier family 47 (multidrug and toxin extrusion), member 2
0.959381	0.000334759	2706	GJB2	gap junction protein, beta 2, 26kDa
-0.599456	0.000352623	343263	MYBPHL	myosin binding protein H-like
0.632186	0.000352623	1796	DOK1	docking protein 1, 62kDa (downstream of tyrosine kinase 1)
-0.587361	0.000352623	23635	SSBP2	single-stranded DNA binding protein 2
0.627085	0.000352623	4616	GADD45B	growth arrest and DNA-damage-inducible, beta
0.736128	0.000352623	1410	CRYAB	crystallin, alpha B
0.640052	0.000352623	728378	POTEF	POTE ankyrin domain family, member F
-0.645391	0.000362216	5625	PRODH	proline dehydrogenase (oxidase) 1
-0.629513	0.000388906	26227	PHGDH	phosphoglycerate dehydrogenase
0.578416	0.000439106	7424	DQ896666	vascular endothelial growth factor C
0.582363	0.000449163	23022	PALLD	palladin, cytoskeletal associated protein
0.615528	0.000457888	30850	CDR2L	cerebellar degeneration-related protein 2-like
0.56746	0.000525876	1843	DUSP1	dual specificity phosphatase 1
0.566147	0.000530822	3872	KRT17	keratin 17, type I
0.602031	0.000535407	283537	SLC46A3	solute carrier family 46, member 3
0.577074	0.000542162	441932	OR2W5	olfactory receptor, family 2, subfamily W, member 5 (gene/pseudogene)
-0.576032	0.000542162	54985	HCFC1R1	host cell factor C1 regulator 1 (XPO1 dependent)
0.576882	0.000573275	64114	TMBIM1	transmembrane BAX inhibitor motif containing 1
0.562274	0.000573275	11078	TRIOBP	TRIO and F-actin binding protein
0.561791	0.000574503	7286	TUFT1	tuftelin 1
-0.563947	0.000598111	5889	RAD51C	RAD51 paralog C
0.576397	0.000622678	114783	LMTK3	lemur tyrosine kinase 3
0.558518	0.000625391	3855	KRT7	keratin 7, type II
0.565618	0.000633821	10272	FSTL3	follistatin-like 3 (secreted glycoprotein)
0.554952	0.000638366	4864	NPC1	Niemann-Pick disease, type C1
0.554801	0.00064756	64093	SMOC1	SPARC related modular calcium binding 1
0.550778	0.00064756	64285	RHBDF1	rhomboid 5 homolog 1 (Drosophila)
0.557195	0.000706818	6536	SLC6A9	solute carrier family 6 (neurotransmitter transporter, glycine), member 9
0.73303	0.000709856	7851	MALL	mal, T-cell differentiation protein-like
0.55122	0.000716183	3673	ITGA2	integrin, alpha 2 (CD49B, alpha 2 subunit of VLA-2 receptor)
0.544287	0.000729663	3693	ITGB5	integrin, beta 5
0.563065	0.000764201	22822	PHLDA1	pleckstrin homology-like domain, family A, member 1
0.616402	0.00078665	148304	C1orf74	chromosome 1 open reading frame 74
-0.572169	0.000869912	84681	HINT2	histidine triad nucleotide binding protein 2
0.586953	0.000878211	3949	LDLR	low density lipoprotein receptor
0.536844	0.000918051	93109	TMEM44	transmembrane protein 44
0.559056	0.000958167	55201	MAP1S	microtubule-associated protein 1S
-0.581694	0.000958167	54831	BEST2	bestrophin 2
-0.546684	0.000958167	401561	LOC401561	NA
0.528253	0.000987861	79755	ZNF750	zinc finger protein 750
0.526085	0.00104706	2919	CXCL1	chemokine (C-X-C motif) ligand 1 (melanoma growth stimulating activity, alpha)
0.6094	0.00112186	10397	NDRG1	N-myc downstream regulated 1
0.522385	0.00112975	57619	SHROOM3	shroom family member 3
0.528651	0.00118092	57636	ARHGAP23	Rho GTPase activating protein 23
-0.552692	0.00118092	79701	C17orf101	2-oxoglutarate and iron-dependent oxygenase domain containing 3
-0.515311	0.00124995	9352	TXNL1	thioredoxin-like 1
0.559784	0.00125806	387914	SHISA2	shisa family member 2
0.567539	0.00129134	57864	SLC46A2	solute carrier family 46, member 2
0.532596	0.00135265	388115	C15orf52	chromosome 15 open reading frame 52
0.512682	0.00137887	55022	PID1	phosphotyrosine interaction domain containing 1
0.510139	0.00137887	367	AR	androgen receptor
0.508678	0.0013973	1839	HBEGF	heparin-binding EGF-like growth factor
0.529051	0.00139954	64651	CSRNP1	cysteine-serine-rich nuclear protein 1
-0.50824	0.00139954	391267	C21orf81	ankyrin repeat domain 20 family, member A11, pseudogene
0.638183	0.00140002	3678	ITGA5	integrin, alpha 5 (fibronectin receptor, alpha polypeptide)
-0.526309	0.00143225	171425	CLYBL	citrate lyase beta like
0.503452	0.00152016	999	CDH1	cadherin 1, type 1, E-cadherin (epithelial)
0.507157	0.00158011	5292	PIM1	Pim-1 proto-oncogene, serine/threonine kinase
0.641009	0.00163384	112476	PRRT2	proline-rich transmembrane protein 2
-0.50103	0.00166098	2946	GSTM2	NA
0.499541	0.00178413	7126	TNFAIP1	tumor necrosis factor, alpha-induced protein 1 (endothelial)
0.528513	0.00178413	2119	ETV5	ets variant 5
0.499818	0.00182122	253827	MSRB3	methionine sulfoxide reductase B3
0.514548	0.00207268	7077	TIMP2	TIMP metallopeptidase inhibitor 2
0.49681	0.00211314	976	CD97	adhesion G protein-coupled receptor E5
0.486711	0.00211314	90850	ZNF598	zinc finger protein 598
0.489616	0.00216245	55902	ACSS2	acyl-CoA synthetase short-chain family member 2
0.570518	0.00216245	207107	surfactant associated protein F	surfactant associated 1, pseudogene
0.485426	0.00218254	1282	COL4A1	collagen, type IV, alpha 1
-0.491381	0.00235709	56255	TMX4	thioredoxin-related transmembrane protein 4
0.481819	0.00237133	51200	CPA4	carboxypeptidase A4
0.483951	0.00237133	5271	SERPINB8	serpin peptidase inhibitor, clade B (ovalbumin), member 8
-0.645188	0.00237133	100169951	SNAR-A3	NA
0.488174	0.0024232	7171	TPM4	tropomyosin 4
0.485864	0.00253862	85415	RHPN2	rhophilin, Rho GTPase binding protein 2
0.477143	0.00253862	4627	MYH9	myosin, heavy chain 9, non-muscle
-0.540454	0.0025524	729359	PLIN4	perilipin 4
0.494912	0.00261132	7837	PXDN	peroxidasin
0.478506	0.00266073	170954	KIAA1949	protein phosphatase 1, regulatory subunit 18
0.474866	0.00266926	970	CD70	CD70 molecule
0.472782	0.00275595	4071	TM4SF1	transmembrane 4 L six family member 1
0.471336	0.00275595	10848	PPP1R13L	protein phosphatase 1, regulatory subunit 13 like
0.511311	0.00277923	5352	PLOD2	procollagen-lysine, 2-oxoglutarate 5-dioxygenase 2
0.47184	0.00279789	5819	PVRL2	poliovirus receptor-related 2 (herpesvirus entry mediator B)
0.470388	0.00279789	84706	GPT2	glutamic pyruvate transaminase (alanine aminotransferase) 2
0.536157	0.00283649	4633	MYL2	myosin, light chain 2, regulatory, cardiac, slow
0.468697	0.00295414	9780	FAM38A	piezo-type mechanosensitive ion channel component 1
-0.466385	0.00301985	23559	INO80B-WBP1	NA
0.465865	0.00301985	723788	MIG7	NA
0.47044	0.00304	7050	TGIF1	TGFB-induced factor homeobox 1
0.464496	0.00308454	11010	GLIPR1	GLI pathogenesis-related 1
0.48171	0.00315856	23092	ARHGAP26	Rho GTPase activating protein 26
0.464519	0.00323429	6705	SPRR2F	small proline-rich protein 2F
0.463227	0.00323561	305	ANX2P2	annexin A2 pseudogene 3
0.474529	0.00335239	56262	LRRC8A	leucine rich repeat containing 8 family, member A
0.476191	0.0036854	3371	TNC	tenascin C
0.456155	0.00369466	4973	OLR1	oxidized low density lipoprotein (lectin-like) receptor 1
0.455179	0.00371428	7051	TGM1	transglutaminase 1
0.473649	0.00373366	3290	HSD11B1	hydroxysteroid (11-beta) dehydrogenase 1
0.540309	0.00401687	4907	NT5E	5'-nucleotidase, ecto (CD73)
0.451119	0.00410715	55214	LEPREL1	prolyl 3-hydroxylase 2
-0.449748	0.00415916	11020	IFT27	intraflagellar transport 27
0.527448	0.00428148	4170	MCL1	myeloid cell leukemia 1
-0.499327	0.00428148	5757	PTMA	prothymosin, alpha
0.559554	0.00444726	639	PRDM1	PR domain containing 1, with ZNF domain
0.453965	0.00447084	1032	CDKN2D	cyclin-dependent kinase inhibitor 2D (p19, inhibits CDK4)
-0.577119	0.00447084	1044	CDX1	caudal type homeobox 1
-0.452144	0.00447084	10124	ARL4A	ADP-ribosylation factor-like 4A
-0.449101	0.00447084	23767	FLRT3	fibronectin leucine rich transmembrane protein 3
0.456262	0.0045952	131566	DCBLD2	discoidin, CUB and LCCL domain containing 2
0.500387	0.00465236	10979	FERMT2	fermitin family member 2
0.447803	0.00467083	114897	C1QTNF1	C1q and tumor necrosis factor related protein 1
0.442286	0.00472879	2191	FAP	fibroblast activation protein, alpha
0.49628	0.00473058	55765	C1orf106	chromosome 1 open reading frame 106
0.456672	0.00473058	5243	ABCB1	ATP-binding cassette, sub-family B (MDR/TAP), member 1
-0.450046	0.00473058	392392	OR1K1	olfactory receptor, family 1, subfamily K, member 1
-0.479785	0.00473058	338382	RAB7B	RAB7B, member RAS oncogene family
0.562867	0.00473058	56911	C21orf7	MAP3K7 C-terminal like
-0.455897	0.00475227	84300	C6orf125	ubiquinol-cytochrome c reductase complex assembly factor 2
0.443809	0.00482297	23529	CLCF1	cardiotrophin-like cytokine factor 1
0.440171	0.00487986	23531	MMD	monocyte to macrophage differentiation-associated
0.439069	0.0049474	1465	CSRP1	cysteine and glycine-rich protein 1
0.439868	0.0049474	7414	VCL	vinculin
-0.452591	0.0049474	91057	CCDC34	coiled-coil domain containing 34
-0.445837	0.00499979	55161	TMEM33	transmembrane protein 33
0.491554	0.0050388	83648	FAM167A	family with sequence similarity 167, member A
0.437725	0.0050388	9727	RAB11FIP3	RAB11 family interacting protein 3 (class II)
0.461878	0.0050388	3911	LAMA5	laminin, alpha 5
0.437268	0.0050388	285577	LOC285577	long intergenic non-protein coding RNA 1019
0.452083	0.00526059	5768	QSOX1	quiescin Q6 sulfhydryl oxidase 1
0.484926	0.00534074	254427	C10orf47	proline and serine rich 2
0.439551	0.00540228	29775	CARD10	caspase recruitment domain family, member 10
0.435017	0.00541655	55700	MAP7D1	MAP7 domain containing 1
0.437639	0.00546993	91523	FAM113B	PC-esterase domain containing 1B
0.43344	0.0055235	64411	ARAP3	ArfGAP with RhoGAP domain, ankyrin repeat and PH domain 3
-0.437228	0.0055235	284184	C17orf89	chromosome 17 open reading frame 89
0.456364	0.0055235	9982	FGFBP1	fibroblast growth factor binding protein 1
0.430763	0.00558003	1001	CDH3	cadherin 3, type 1, P-cadherin (placental)
0.44383	0.00559992	126321	C19orf28	major facilitator superfamily domain containing 12
0.430064	0.0056523	2353	FOS	FBJ murine osteosarcoma viral oncogene homolog
0.435093	0.00572141	100506658	OCLN	occludin
-0.435798	0.00581763	78988	MRP63	mitochondrial ribosomal protein L57
0.429441	0.00585686	71	ACTG1	actin gamma 1
-0.449214	0.00585686	11007	CCDC85B	coiled-coil domain containing 85B
0.427459	0.00588647	645638	LOC645638	WAP four-disulfide core domain 21, pseudogene
0.427643	0.00592234	7422	VEGFA	vascular endothelial growth factor A
-0.436878	0.0060412	92235	DUSP27	dual specificity phosphatase 27 (putative)
-0.431469	0.00604805	55640	FLVCR2	feline leukemia virus subgroup C cellular receptor family, member 2
-0.434941	0.00611063	388722	C1orf53	chromosome 1 open reading frame 53
0.426027	0.00620577	11186	RASSF1	Ras association (RalGDS/AF-6) domain family member 1
0.423962	0.00625417	85441	PRIC285	helicase with zinc finger 2, transcriptional coactivator
0.424174	0.00642665	2195	FAT1	FAT atypical cadherin 1
0.422664	0.00642665	22838	RNF44	ring finger protein 44
-0.444753	0.00642665	147184	TMEM99	transmembrane protein 99
-0.423587	0.00651705	6451	SH3BGRL	SH3 domain binding glutamate-rich protein like
0.422098	0.00687869	64866	CDCP1	CUB domain containing protein 1
0.419774	0.00696249	1075	CTSC	cathepsin C
0.418732	0.00699401	117584	RAD51L3-RFFL	NA
0.421117	0.00699509	25948	KBTBD2	kelch repeat and BTB (POZ) domain containing 2
0.421714	0.00701171	81848	SPRY4	sprouty homolog 4 (Drosophila)
0.457227	0.00703118	3157	HMGCS1	3-hydroxy-3-methylglutaryl-CoA synthase 1 (soluble)
-0.4272	0.00703118	3080	CFHR2	complement factor H-related 2
0.433597	0.00716902	84255	SLC37A3	solute carrier family 37, member 3
0.485839	0.00716902	154790	CLEC2L	C-type lectin domain family 2, member L
-0.420621	0.00716902	1117	CHI3L2	chitinase 3-like 2
0.416543	0.00716902	541471	NCRNA00152	NA
-0.423907	0.00731402	10406	WFDC2	WAP four-disulfide core domain 2
0.418013	0.00772926	26064	RAI14	retinoic acid induced 14
-0.412675	0.00811323	85359	DGCR6L	NA
-0.414483	0.00811323	1056	CEL	carboxyl ester lipase
0.411581	0.00811496	5770	PTPN1	protein tyrosine phosphatase, non-receptor type 1
0.41602	0.00820766	8835	SOCS2	suppressor of cytokine signaling 2
0.409543	0.00820766	51719	CAB39	calcium binding protein 39
0.412407	0.00820766	401554	AK128673	uncharacterized LOC401554
-0.422616	0.00820766	10179	RBM7	RNA binding motif protein 7
0.481358	0.00828358	282679	AQP11	aquaporin 11
-0.41007	0.00841652	58480	RHOU	ras homolog family member U
0.407599	0.0089337	6662	SOX9	SRY (sex determining region Y)-box 9
0.407318	0.00897973	54972	TMEM132A	transmembrane protein 132A
-0.407521	0.00897973	2235	FECH	ferrochelatase
-0.404914	0.00905517	6340	SCNN1G	sodium channel, non voltage gated 1 gamma subunit
-0.407066	0.00910958	375791	C9orf169	cysteine-rich tail protein 1
0.406928	0.00911191	28514	DLL1	delta-like 1 (Drosophila)
0.412947	0.00912159	55323	LARP6	La ribonucleoprotein domain family, member 6
0.404422	0.00918092	5214	PFKP	phosphofructokinase, platelet
0.410498	0.00920187	84985	FAM83A	family with sequence similarity 83, member A
0.416243	0.00926525	3664	IRF6	interferon regulatory factor 6
0.412749	0.00926525	1066	CES1	carboxylesterase 1
0.422991	0.00944142	387640	C10orf140	SKI/DACH domain containing 1
-0.405402	0.00944142	8209	C21orf33	chromosome 21 open reading frame 33
0.401382	0.00951531	81539	SLC38A1	solute carrier family 38, member 1
0.400798	0.00953124	9948	WDR1	WD repeat domain 1
0.407897	0.00953124	214	ALCAM	activated leukocyte cell adhesion molecule
0.40071	0.00955562	6385	SDC4	syndecan 4
0.403839	0.00966317	3887	KRT81	keratin 81, type II
0.400914	0.00975564	254102	EHBP1L1	EH domain binding protein 1-like 1
-0.415355	0.00984184	285955	SPDYE1	NA
-0.400209	0.00994114	10799	RPP40	ribonuclease P/MRP 40kDa subunit
-0.398744	0.00995769	115572	FAM46B	family with sequence similarity 46, member B
-0.397715	0.0100444	64756	ATPAF1	ATP synthase mitochondrial F1 complex assembly factor 1
-0.475035	0.0100936	4947	OAZ2	ornithine decarboxylase antizyme 2
0.407156	0.010284	196527	ANO6	anoctamin 6
-0.396508	0.0103979	27165	GLS2	glutaminase 2 (liver, mitochondrial)
0.395076	0.0106573	7016	TESK1	testis-specific kinase 1
0.446969	0.0107504	1002	CDH4	cadherin 4, type 1, R-cadherin (retinal)
-0.41143	0.0107773	2180	ACSL1	acyl-CoA synthetase long-chain family member 1
0.421861	0.0108355	56548	CHST7	carbohydrate (N-acetylglucosamine 6-O) sulfotransferase 7
0.396913	0.0108678	641455	POTEM	POTE ankyrin domain family, member M
0.395476	0.0108678	1017	CDK2	cyclin-dependent kinase 2
0.393214	0.0108678	1284	COL4A2	collagen, type IV, alpha 2
-0.395303	0.0108678	339804	C2orf74	chromosome 2 open reading frame 74
0.407065	0.0108678	9235	IL32	interleukin 32
0.393105	0.0108678	3490	IGFBP7	insulin-like growth factor binding protein 7
-0.394516	0.0110369	171558	PTCRA	pre T-cell antigen receptor alpha
-0.430313	0.0110369	1370	CPN2	carboxypeptidase N, polypeptide 2
0.400701	0.0110462	678	ZFP36L2	ZFP36 ring finger protein-like 2
0.395987	0.0110462	53834	FGFRL1	fibroblast growth factor receptor-like 1
-0.417667	0.0110462	1244	ABCC2	ATP-binding cassette, sub-family C (CFTR/MRP), member 2
0.536619	0.0110568	285588	EFCAB9	EF-hand calcium binding domain 9
0.393089	0.0112371	284085	FLJ40504	keratin 18 pseudogene 55
0.410725	0.0112718	83446	CCDC70	coiled-coil domain containing 70
-0.390305	0.0112986	64976	MRPL40	mitochondrial ribosomal protein L40
0.391223	0.011368	3854	KRT6B	keratin 6B, type II
0.389863	0.0116041	11322	TMC6	transmembrane channel-like 6
0.395792	0.011641	51474	LIMA1	LIM domain and actin binding 1
0.392101	0.011997	55584	CHRNA9	cholinergic receptor, nicotinic, alpha 9 (neuronal)
-0.417692	0.011997	1109	AKR1C4	NA
0.387649	0.0122205	406	ARNTL	aryl hydrocarbon receptor nuclear translocator-like
0.390399	0.0122443	84858	ZNF503	zinc finger protein 503
-0.386955	0.0122452	90701	SEC11C	SEC11 homolog C (S. cerevisiae)
0.385415	0.012623	9620	CELSR1	cadherin, EGF LAG seven-pass G-type receptor 1
0.383879	0.0129219	26509	MYOF	myoferlin
-0.384016	0.0129219	10247	HRSP12	heat-responsive protein 12
0.38409	0.0134012	23589	CARHSP1	calcium regulated heat stable protein 1, 24kDa
0.39855	0.0134523	56996	SLC12A9	solute carrier family 12, member 9
0.392264	0.0136383	10493	VAT1	vesicle amine transport 1
0.381573	0.0138483	754	PTTG1IP	pituitary tumor-transforming 1 interacting protein
0.379718	0.0140716	5270	SERPINE2	serpin peptidase inhibitor, clade E (nexin, plasminogen activator inhibitor type 1), member 2
0.395745	0.0140716	6768	ST14	suppression of tumorigenicity 14 (colon carcinoma)
0.438693	0.0141191	5202	PFDN2	prefoldin subunit 2
0.379421	0.0141372	90990	KIFC2	kinesin family member C2
-0.379033	0.0141372	83989	FAM172A	family with sequence similarity 172, member A
0.384791	0.0141372	79007	DBNDD1	dysbindin (dystrobrevin binding protein 1) domain containing 1
0.382409	0.0142193	3727	JUND	jun D proto-oncogene
-0.381145	0.0142193	6880	TAF9	NA
-0.378572	0.0142193	147081	C17orf69	CRHR1 intronic transcript 1
-0.383846	0.0142193	11092	C9orf9	chromosome 9 open reading frame 9
-0.37812	0.0142193	55277	FGGY	FGGY carbohydrate kinase domain containing
0.399553	0.0143106	83641	FAM107B	family with sequence similarity 107, member B
0.37876	0.0143106	23432	GPR161	G protein-coupled receptor 161
-0.397784	0.0143106	124637	CYB5D1	cytochrome b5 domain containing 1
0.378236	0.0144303	25907	TMEM158	transmembrane protein 158 (gene/pseudogene)
0.42839	0.0145137	256076	COL29A1	collagen, type VI, alpha 5
-0.377483	0.0145137	7832	BTG2	BTG family, member 2
-0.381402	0.0145284	22977	AKR7A3	aldo-keto reductase family 7, member A3 (aflatoxin aldehyde reductase)
0.442337	0.0145428	441052	LOC441052	NA
0.376149	0.0145962	1594	CYP27B1	cytochrome P450, family 27, subfamily B, polypeptide 1
0.377389	0.0146104	5211	PFKL	phosphofructokinase, liver
-0.429146	0.0146354	80346	REEP4	receptor accessory protein 4
-0.408276	0.0146354	7626	ZNF75D	zinc finger protein 75D
-0.37679	0.0146543	26090	ABHD12	abhydrolase domain containing 12
-0.37498	0.0148115	4636	MYL5	myosin, light chain 5, regulatory
-0.383307	0.0148712	150356	CHADL	chondroadherin-like
0.375259	0.0151037	23353	SUN1	Sad1 and UNC84 domain containing 1
0.372917	0.0155868	8771	TNFRSF6B	NA
-0.372766	0.0156277	94241	TP53INP1	tumor protein p53 inducible nuclear protein 1
0.406801	0.0157548	1729	DIAPH1	diaphanous-related formin 1
0.40103	0.0157548	377677	CA13	carbonic anhydrase XIII
0.372823	0.0157548	23162	MAPK8IP3	mitogen-activated protein kinase 8 interacting protein 3
-0.373014	0.0157548	10456	HAX1	HCLS1 associated protein X-1
-0.414038	0.0157548	389898	UBE2NL	ubiquitin-conjugating enzyme E2N-like (gene/pseudogene)
-0.37486	0.0157548	4703	NEB	nebulin
-0.371506	0.0157548	79090	TRAPPC6A	trafficking protein particle complex 6A
0.386953	0.0157548	11031	RAB31	RAB31, member RAS oncogene family
-0.381522	0.0158717	353132	LCE1B	late cornified envelope 1B
-0.372616	0.0158717	2760	GM2A	GM2 ganglioside activator
0.408615	0.0158754	25861	DFNB31	deafness, autosomal recessive 31
0.405546	0.0159226	206412	C6orf163	chromosome 6 open reading frame 163
0.36978	0.0161324	966	CD59	CD59 molecule, complement regulatory protein
-0.391084	0.0161814	283487	C13orf29	long intergenic non-protein coding RNA 346
0.37658	0.0164513	30844	EHD4	EH-domain containing 4
0.368508	0.0164513	5606	MAP2K3	mitogen-activated protein kinase kinase 3
-0.373331	0.0164513	56829	ZC3HAV1	zinc finger CCCH-type, antiviral 1
-0.371301	0.0164513	9246	UBE2L6	ubiquitin-conjugating enzyme E2L 6
-0.368607	0.0164513	715	C1R	complement component 1, r subcomponent
-0.37142	0.0167071	55653	BCAS4	breast carcinoma amplified sequence 4
-0.370806	0.0169245	84900	RNFT2	ring finger protein, transmembrane 2
0.366709	0.0170598	5066	PAM	peptidylglycine alpha-amidating monooxygenase
0.428022	0.0171854	5652	PRSS8	protease, serine, 8
0.389236	0.0171854	2150	F2RL1	coagulation factor II (thrombin) receptor-like 1
0.370764	0.0171854	54795	TRPM4	transient receptor potential cation channel, subfamily M, member 4
0.366776	0.0171854	8727	CTNNAL1	catenin (cadherin-associated protein), alpha-like 1
0.4075	0.0171854	27237	ARHGEF16	Rho guanine nucleotide exchange factor (GEF) 16
-0.376252	0.0171854	23421	ITGB3BP	integrin beta 3 binding protein (beta3-endonexin)
-0.383027	0.0171854	3202	HOXA5	homeobox A5
0.365429	0.0172579	100287898	TTC34	tetratricopeptide repeat domain 34
-0.365071	0.0174012	2937	GSS	glutathione synthetase
-0.376967	0.0176503	494514	C18orf56	TYMS opposite strand
0.383958	0.0176503	10381	TUBB3	tubulin, beta 3 class III
0.380868	0.0176558	5583	PRKCH	protein kinase C, eta
0.686087	0.0176558	11067	C10orf10	chromosome 10 open reading frame 10
-0.366346	0.017679	2053	EPHX2	epoxide hydrolase 2, cytoplasmic
-0.364735	0.0176908	3488	IGFBP5	insulin-like growth factor binding protein 5
-0.364627	0.0177229	2644	GCHFR	GTP cyclohydrolase I feedback regulator
-0.376592	0.0178301	440	ASNS	asparagine synthetase (glutamine-hydrolyzing)
0.364077	0.0178301	6698	SPRR1A	small proline-rich protein 1A
-0.422926	0.0179129	112942	CCDC104	cilia and flagella associated protein 36
0.387422	0.0181842	23002	DAAM1	dishevelled associated activator of morphogenesis 1
0.38042	0.0181842	5210	PFKFB4	6-phosphofructo-2-kinase/fructose-2,6-biphosphatase 4
0.363711	0.0181842	554223	LOC554223	histocompatibility antigen-related
0.36286	0.0182048	92922	CCDC102A	coiled-coil domain containing 102A
-0.362748	0.0182048	1376	CPT2	carnitine palmitoyltransferase 2
-0.374748	0.0182048	2941	GSTA4	glutathione S-transferase alpha 4
0.377961	0.0182863	47	ACLY	ATP citrate lyase
0.376296	0.018821	80761	UPK3B	uroplakin 3B
0.38358	0.018821	728728	LOC100132287	NA
-0.413872	0.018821	55859	BEX1	brain expressed, X-linked 1
0.365996	0.0188392	2113	ETS1	v-ets avian erythroblastosis virus E26 oncogene homolog 1
0.363376	0.0188392	10106	CTDSP2	CTD (carboxy-terminal domain, RNA polymerase II, polypeptide A) small phosphatase 2
-0.360087	0.0188392	51313	FAM198B	family with sequence similarity 198, member B
0.399605	0.0188689	253012	HEPACAM2	HEPACAM family member 2
0.435693	0.0188772	4318	MMP9	matrix metallopeptidase 9
0.365321	0.0189107	5604	MAP2K1	mitogen-activated protein kinase kinase 1
-0.374758	0.0189107	161394	SAMD15	sterile alpha motif domain containing 15
-0.391508	0.0189107	51734	SEPX1	methionine sulfoxide reductase B1
0.362046	0.0189331	8301	PICALM	phosphatidylinositol binding clathrin assembly protein
0.40781	0.0189331	201294	UNC13D	unc-13 homolog D (C. elegans)
0.380657	0.0189331	2769	GNA15	guanine nucleotide binding protein (G protein), alpha 15 (Gq class)
-0.362563	0.0191327	23491	CES3	carboxylesterase 3
0.360611	0.0192233	6788	STK3	serine/threonine kinase 3
0.556782	0.0192233	64324	NSD1	nuclear receptor binding SET domain protein 1
0.367254	0.0192233	10908	PNPLA6	patatin-like phospholipase domain containing 6
0.396794	0.0192233	9370	ADIPOQ	adiponectin, C1Q and collagen domain containing
-0.359705	0.0192876	57570	TRMT5	tRNA methyltransferase 5
0.378171	0.0193156	4131	MAP1B	microtubule-associated protein 1B
0.366832	0.0193962	284119	PTRF	polymerase I and transcript release factor
0.357263	0.0194168	2617	GARS	glycyl-tRNA synthetase
-0.368511	0.0196296	594855	CPLX3	complexin 3
0.356691	0.0196515	1906	EDN1	endothelin 1
0.357082	0.0196967	80381	CD276	CD276 molecule
0.36002	0.0197525	284716	RIMKLA	ribosomal modification protein rimK-like family member A
-0.386679	0.0197525	23759	PPIL2	peptidylprolyl isomerase (cyclophilin)-like 2
0.404134	0.0198049	441478	NRARP	NOTCH-regulated ankyrin repeat protein
0.377604	0.0198453	833	CARS	cysteinyl-tRNA synthetase
0.371719	0.0198453	11278	KLF12	Kruppel-like factor 12
0.356779	0.0199136	8412	BCAR3	breast cancer anti-estrogen resistance 3
0.359239	0.0199136	27042	DIEXF	digestive organ expansion factor homolog (zebrafish)
0.355216	0.0199136	440021	LOC338651	KRTAP5-1/KRTAP5-2 antisense RNA 1
-0.354925	0.0199385	4116	MAGOH	mago-nashi homolog, proliferation-associated (Drosophila)
0.361947	0.0200281	9749	PHACTR2	phosphatase and actin regulator 2
-0.373377	0.0200281	27077	B9D1	B9 protein domain 1
-0.354376	0.0200483	283658	AK055370	NA
-0.403173	0.0200483	157310	PEBP4	phosphatidylethanolamine-binding protein 4
0.354216	0.0201049	5782	PTPN12	protein tyrosine phosphatase, non-receptor type 12
-0.371817	0.0204356	2852	GPER	G protein-coupled estrogen receptor 1
0.353044	0.0206857	54207	KCNK10	potassium channel, two pore domain subfamily K, member 10
0.356471	0.0207823	339122	RAB43	NA
0.352147	0.0209846	8821	INPP4B	inositol polyphosphate-4-phosphatase, type II, 105kDa
0.364572	0.0209846	53938	PPIL3	peptidylprolyl isomerase (cyclophilin)-like 3
0.351812	0.0210591	114884	OSBPL10	oxysterol binding protein-like 10
0.35297	0.0210591	6574	SLC20A1	solute carrier family 20 (phosphate transporter), member 1
-0.361134	0.021091	80135	RPF1	ribosome production factor 1 homolog (S. cerevisiae)
-0.353453	0.0212369	54847	SIDT1	SID1 transmembrane family, member 1
0.386216	0.0212546	54438	GFOD1	glucose-fructose oxidoreductase domain containing 1
-0.390325	0.0212546	201229	C17orf108	LYR motif containing 9
0.357886	0.0216407	10435	CDC42EP2	CDC42 effector protein (Rho GTPase binding) 2
0.376959	0.0217475	118429	ANTXR2	anthrax toxin receptor 2
0.352837	0.0217475	55578	FAM48A	suppressor of Ty 20 homolog (S. cerevisiae)
-0.352068	0.0217614	5441	POLR2L	polymerase (RNA) II (DNA directed) polypeptide L, 7.6kDa
0.363927	0.021767	50807	ASAP1	ArfGAP with SH3 domain, ankyrin repeat and PH domain 1
0.353205	0.021852	1303	COL12A1	collagen, type XII, alpha 1
-0.356509	0.021852	4644	MYO5A	myosin VA (heavy chain 12, myoxin)
0.353018	0.0219151	1510	CTSE	cathepsin E
-0.349173	0.0219315	2954	GSTZ1	glutathione S-transferase zeta 1
0.426899	0.0219712	55824	PAG1	phosphoprotein membrane anchor with glycosphingolipid microdomains 1
-0.353475	0.0220957	54205	CYCS	cytochrome c, somatic
0.352676	0.02226	56603	CYP26B1	cytochrome P450, family 26, subfamily B, polypeptide 1
0.35903	0.02226	6236	RRAD	Ras-related associated with diabetes
0.353142	0.0223459	6238	RRBP1	ribosome binding protein 1
0.347195	0.0226273	6303	SAT1	spermidine/spermine N1-acetyltransferase 1
-0.36012	0.0226273	200810	LOC650368	NA
-0.348182	0.0226273	6360	CCL16	chemokine (C-C motif) ligand 16
-0.381886	0.0226273	8681	JMJD7-PLA2G4B	NA
0.349278	0.0228464	541565	C8orf58	chromosome 8 open reading frame 58
-0.34646	0.0230271	9774	BCLAF1	BCL2-associated transcription factor 1
-0.35727	0.0230271	29903	CCDC106	coiled-coil domain containing 106
0.346139	0.0230575	79693	YRDC	yrdC N(6)-threonylcarbamoyltransferase domain containing
0.346125	0.0230603	8076	MFAP5	microfibrillar associated protein 5
0.355969	0.0230603	8692	HYAL2	hyaluronoglucosaminidase 2
0.367517	0.0231506	3623	INHA	inhibin, alpha
-0.369086	0.0231506	6252	RTN1	reticulon 1
0.347462	0.0232561	57176	VARS2	valyl-tRNA synthetase 2, mitochondrial
0.37444	0.0232561	84419	C15orf48	chromosome 15 open reading frame 48
0.41389	0.0232561	303	ANX2P2	annexin A2 pseudogene 1
0.390164	0.0232561	65078	RTN4R	reticulon 4 receptor
0.344573	0.0232561	83699	SH3BGRL2	SH3 domain binding glutamate-rich protein like 2
0.426535	0.0232561	54206	ERRFI1	ERBB receptor feedback inhibitor 1
0.370223	0.0232561	404665	C19orf29-AS1	CACTIN antisense RNA 1
0.354621	0.0232561	125170	SMCR7	mitochondrial elongation factor 2
0.359385	0.0232561	2335	FN1	fibronectin 1
-0.346701	0.0232561	1325	CORT	NA
-0.356241	0.0232561	169200	TMEM64	transmembrane protein 64
0.383001	0.0232561	5266	PI3	peptidase inhibitor 3, skin-derived
0.375175	0.0232892	1318	SLC31A2	solute carrier family 31 (copper transporter), member 2
0.345362	0.0232892	9805	SCRN1	secernin 1
-0.346039	0.0232892	84294	UTP23	UTP23, small subunit (SSU) processome component, homolog (yeast)
-0.354719	0.0232892	9635	CLCA2	chloride channel accessory 2
0.344006	0.0234636	784	CACNB3	calcium channel, voltage-dependent, beta 3 subunit
0.350667	0.0236037	2707	GJB3	gap junction protein, beta 3, 31kDa
-0.362673	0.0236037	386617	KCTD8	potassium channel tetramerization domain containing 8
0.343306	0.0236649	9619	ABCG1	ATP-binding cassette, sub-family G (WHITE), member 1
-0.361166	0.0236738	29960	FTSJ2	FtsJ RNA methyltransferase homolog 2 (E. coli)
0.342721	0.0239275	1265	CNN2	calponin 2
0.353199	0.0241016	118812	MORN4	MORN repeat containing 4
0.34233	0.0241016	10938	EHD1	EH-domain containing 1
0.373417	0.0242388	85450	ITPRIP	inositol 1,4,5-trisphosphate receptor interacting protein
0.343942	0.0242501	375790	AGRN	agrin
0.347324	0.0243324	196385	DNAH10	dynein, axonemal, heavy chain 10
0.342691	0.0247407	7430	EZR	ezrin
0.420835	0.024748	89796	NAV1	neuron navigator 1
0.340622	0.024776	4486	MST1R	macrophage stimulating 1 receptor
0.353508	0.024776	1845	DUSP3	dual specificity phosphatase 3
0.355967	0.024776	8045	RASSF7	Ras association (RalGDS/AF-6) domain family (N-terminal) member 7
0.386109	0.0248051	3422	IDI1	isopentenyl-diphosphate delta isomerase 1
-0.352696	0.0248365	11257	P53TG1	TP53 target 1 (non-protein coding)
-0.355025	0.0249235	644285	LOC644285	NA
-0.343039	0.0249235	143502	OR52I2	olfactory receptor, family 52, subfamily I, member 2
0.341258	0.0249335	9022	CLIC3	chloride intracellular channel 3
-0.341738	0.0253886	144363	LYRM5	LYR motif containing 5
-0.351211	0.025392	114880	OSBPL6	oxysterol binding protein-like 6
0.409003	0.0254675	80256	KIAA1539	family with sequence similarity 214, member B
-0.340204	0.0255012	79783	C7orf10	succinyl-CoA:glutarate-CoA transferase
-0.345823	0.0255012	95	ACY1	NA
-0.36191	0.0258825	9039	UBA3	ubiquitin-like modifier activating enzyme 3
-0.415107	0.0258825	132203	SNTN	NA
-0.371727	0.0258825	10693	CCT6B	chaperonin containing TCP1, subunit 6B (zeta 2)
-0.34459	0.0258825	9092	TJP1	NA
0.345539	0.0260214	7082	TJP1	tight junction protein 1
-0.35088	0.0260214	4814	NINJ1	ninjurin 1
0.344738	0.0260496	283209	PGM2L1	phosphoglucomutase 2-like 1
-0.344278	0.0260496	90019	SYT8	synaptotagmin VIII
0.337333	0.0260619	83543	AIF1L	allograft inflammatory factor 1-like
0.355354	0.0260619	27342	RABGEF1	RAB guanine nucleotide exchange factor (GEF) 1
-0.382372	0.0260619	400986	LOC100506123	uncharacterized LOC100506123
-0.389866	0.0260948	7302	TYRO3P	TYRO3P protein tyrosine kinase pseudogene
-0.338854	0.0260948	60675	PROK2	prokineticin 2
-0.337002	0.0260948	4338	MOCS2	molybdenum cofactor synthesis 2
0.355809	0.0263354	23413	NCS1	neuronal calcium sensor 1
0.348193	0.0263354	80139	ZNF703	zinc finger protein 703
0.350109	0.0263354	481	ATP1B1	ATPase, Na+/K+ transporting, beta 1 polypeptide
0.336054	0.0264253	10487	CAP1	CAP, adenylate cyclase-associated protein 1 (yeast)
0.344427	0.0264253	1454	CSNK1E	casein kinase 1, epsilon
-0.339952	0.0264253	79714	CCDC51	coiled-coil domain containing 51
-0.339967	0.0264253	4128	MAOA	monoamine oxidase A
-0.335924	0.0264277	54059	YBEY	ybeY metallopeptidase (putative)
0.338286	0.026472	26115	TANC2	tetratricopeptide repeat, ankyrin repeat and coiled-coil containing 2
0.335436	0.026727	100507436	MICA	MHC class I polypeptide-related sequence B
0.335148	0.026727	64221	ROBO3	roundabout, axon guidance receptor, homolog 3 (Drosophila)
-0.348471	0.026727	23620	NTSR2	neurotensin receptor 2
0.339593	0.026727	6590	SLPI	secretory leukocyte peptidase inhibitor
-0.347053	0.0269105	9577	BRE	brain and reproductive organ-expressed (TNFRSF1A modulator)
-0.335758	0.0269105	137872	ADHFE1	alcohol dehydrogenase, iron containing, 1
-0.34581	0.0269105	64061	TSPYL2	TSPY-like 2
0.343281	0.0269873	5347	PLK1	polo-like kinase 1
0.348636	0.0270538	79709	GLT25D1	collagen beta(1-O)galactosyltransferase 1
0.343512	0.027101	9709	HERPUD1	homocysteine-inducible, endoplasmic reticulum stress-inducible, ubiquitin-like domain member 1
-0.345529	0.0274398	7732	RNF112	ring finger protein 112
-0.334771	0.0274774	51562	MBIP	MAP3K12 binding inhibitory protein 1
-0.343878	0.0280418	23176	SEPT8	septin 8
-0.335213	0.0281913	3659	IRF1	interferon regulatory factor 1
0.375664	0.02826	642623	UBTFL1	upstream binding transcription factor, RNA polymerase I-like 1
-0.340017	0.02826	8804	CREG1	cellular repressor of E1A-stimulated genes 1
0.334992	0.0282763	266727	MDGA1	MAM domain containing glycosylphosphatidylinositol anchor 1
0.338176	0.0283885	1606	DGKA	diacylglycerol kinase, alpha 80kDa
-0.34146	0.0284711	3151	HMGN2	high mobility group nucleosomal binding domain 2
0.332106	0.0285935	7408	VASP	vasodilator-stimulated phosphoprotein
0.331716	0.0286557	16	AARS	alanyl-tRNA synthetase
0.361296	0.0286557	92689	FAM114A1	family with sequence similarity 114, member A1
0.331289	0.0286557	10620	ARID3B	AT rich interactive domain 3B (BRIGHT-like)
-0.331301	0.0286557	100128063	LOC100128063	NA
-0.33497	0.0286557	162655	ZNF519	zinc finger protein 519
-0.331823	0.0286557	1983	EIF5	eukaryotic translation initiation factor 5
-0.344127	0.0286557	5639	PRRG2	proline rich Gla (G-carboxyglutamic acid) 2
-0.341708	0.0286557	84336	TMEM101	transmembrane protein 101
-0.352043	0.0287684	79621	RNASEH2B	ribonuclease H2, subunit B
0.334284	0.0288551	124222	PAQR4	progestin and adipoQ receptor family member IV
0.345941	0.028876	648740	LOC648740	actin gamma 1 pseudogene 4
0.347845	0.0289455	3636	INPPL1	inositol polyphosphate phosphatase-like 1
-0.337743	0.0292012	100272147	MTCP1NB	C-x(9)-C motif containing 4
-0.333196	0.0295476	158067	AK8	adenylate kinase 8
0.332711	0.0295842	387882	C12orf75	chromosome 12 open reading frame 75
0.340559	0.0295842	6002	RGS12	regulator of G-protein signaling 12
-0.329754	0.0295842	53917	RAB24	RAB24, member RAS oncogene family
-0.33032	0.0295842	1634	DCN	decorin
-0.328945	0.0295891	148254	ZNF555	zinc finger protein 555
0.328811	0.0297321	9334	B4GALT5	UDP-Gal:betaGlcNAc beta 1,4- galactosyltransferase, polypeptide 5
-0.331337	0.0298226	10465	PPIH	peptidylprolyl isomerase H (cyclophilin H)
-0.328229	0.0299185	11041	B3GNT1	beta-1,4-glucuronyltransferase 1
-0.328765	0.029936	6419	SETMAR	SET domain and mariner transposase fusion gene
0.356015	0.0299456	157638	FAM84B	family with sequence similarity 84, member B
0.328253	0.0300949	638	BIK	BCL2-interacting killer (apoptosis-inducing)
0.328249	0.0301127	3344	FOXN2	forkhead box N2
-0.428659	0.0301187	23334	KIAA0467	seizure threshold 2 homolog (mouse)
0.328393	0.0301296	153328	SLC25A48	solute carrier family 25, member 48
-0.379598	0.0302572	1728	NQO1	NAD(P)H dehydrogenase, quinone 1
0.346535	0.0302781	64778	FNDC3B	fibronectin type III domain containing 3B
-0.348336	0.0305237	152687	ZNF595	zinc finger protein 595
0.335511	0.0305759	123606	NIPA1	non imprinted in Prader-Willi/Angelman syndrome 1
0.326645	0.0307368	10227	MFSD10	major facilitator superfamily domain containing 10
-0.344355	0.0307368	100132403	FAM157B	NA
0.361656	0.0309924	1186	CLCN7	chloride channel, voltage-sensitive 7
-0.326456	0.0309924	153339	TMEM167A	transmembrane protein 167A
-0.325981	0.0309924	728635	DHRS4L1	dehydrogenase/reductase (SDR family) member 4 like 1
0.331377	0.0309924	1440	CSF3	colony stimulating factor 3 (granulocyte)
0.32575	0.0309971	2224	FDPS	farnesyl diphosphate synthase
0.326106	0.0309971	729238	SFTPA2	NA
-0.33527	0.0309971	8214	DGCR6	DiGeorge syndrome critical region gene 6
-0.325644	0.0309971	29083	GTPBP8	GTP-binding protein 8 (putative)
-0.328598	0.0309971	221443	C6orf130	O-acyl-ADP-ribose deacylase 1
-0.325401	0.0310562	653489	RGPD3	NA
0.32972	0.0310807	11000	SLC27A3	solute carrier family 27 (fatty acid transporter), member 3
0.334135	0.0312506	51363	CHST15	carbohydrate (N-acetylgalactosamine 4-sulfate 6-O) sulfotransferase 15
0.353837	0.0312506	23528	ZNF281	zinc finger protein 281
-0.337787	0.0312506	7164	TPD52L1	tumor protein D52-like 1
-0.326437	0.0312903	8824	CES2	carboxylesterase 2
0.324373	0.0314502	56975	FAM20C	family with sequence similarity 20, member C
0.327952	0.0314502	9644	SH3PXD2A	SH3 and PX domains 2A
0.331734	0.0314502	5209	PFKFB3	6-phosphofructo-2-kinase/fructose-2,6-biphosphatase 3
0.32889	0.0314502	28989	METTL11A	N-terminal Xaa-Pro-Lys N-methyltransferase 1
-0.333846	0.0314502	3932	LCK	LCK proto-oncogene, Src family tyrosine kinase
-0.335226	0.0314502	280	AMY2B	amylase, alpha 2B (pancreatic)
-0.348671	0.0314502	10551	AGR2	anterior gradient 2
0.329635	0.0315411	63916	ELMO2	engulfment and cell motility 2
-0.331293	0.0315691	116540	MRPL53	mitochondrial ribosomal protein L53
0.323715	0.0316814	3897	L1CAM	L1 cell adhesion molecule
0.337818	0.0317248	9858	KIAA0649	protein phosphatase 1, regulatory subunit 26
0.326432	0.0317288	3321	IGSF3	immunoglobulin superfamily, member 3
-0.325021	0.0318474	10443	N4BP2L2	NEDD4 binding protein 2-like 2
0.323096	0.0319889	51274	KLF3	Kruppel-like factor 3 (basic)
0.323994	0.0322314	3675	ITGA3	integrin, alpha 3 (antigen CD49C, alpha 3 subunit of VLA-3 receptor)
0.3856	0.0322314	134288	TMEM174	transmembrane protein 174
0.331512	0.0322314	8682	PEA15	phosphoprotein enriched in astrocytes 15
0.328155	0.0322503	79094	CHAC1	ChaC glutathione-specific gamma-glutamylcyclotransferase 1
0.326818	0.0325923	100129520	LOC100129520	testis expressed sequence 13-like
0.322502	0.0326331	196051	PPAPDC1A	phosphatidic acid phosphatase type 2 domain containing 1A
0.345246	0.0326648	26030	PLEKHG3	pleckstrin homology domain containing, family G (with RhoGef domain) member 3
0.328482	0.0330147	11153	FICD	FIC domain containing
-0.336432	0.0330728	2272	FHIT	fragile histidine triad
-0.336068	0.0330793	28992	MACROD1	MACRO domain containing 1
0.324225	0.0332361	64849	SLC13A3	solute carrier family 13 (sodium-dependent dicarboxylate transporter), member 3
-0.322221	0.0332547	51264	MRPL27	mitochondrial ribosomal protein L27
-0.323118	0.0332547	29929	ALG6	ALG6, alpha-1,3-glucosyltransferase
-0.350487	0.0332547	27244	SESN1	sestrin 1
0.32988	0.03336	642475	C8orf73	maestro heat-like repeat family member 6
-0.329955	0.033542	65263	PYCRL	pyrroline-5-carboxylate reductase-like
-0.32443	0.033542	100288413	LOC100288413	endogenous retrovirus group MER34, member 1
-0.326307	0.0338185	10490	VTI1B	vesicle transport through interaction with t-SNAREs 1B
-0.327133	0.0338889	389538	MGC72080	MGC72080 pseudogene
0.320074	0.0338889	54498	SMOX	spermine oxidase
-0.320329	0.0339645	197370	NSMCE1	non-SMC element 1 homolog (S. cerevisiae)
0.32646	0.0339947	58191	CXCL16	chemokine (C-X-C motif) ligand 16
-0.323683	0.0340231	55224	ETNK2	ethanolamine kinase 2
0.319303	0.034052	27151	CPAMD8	C3 and PZP-like, alpha-2-macroglobulin domain containing 8
0.322919	0.034282	4650	MYO9B	myosin IXB
0.326685	0.0345739	734	OSGIN2	oxidative stress induced growth inhibitor family member 2
0.327745	0.0345745	84340	GFM2	G elongation factor, mitochondrial 2
0.32263	0.034637	23198	PSME4	proteasome (prosome, macropain) activator subunit 4
-0.326348	0.0346423	677842	SNORA76	small nucleolar RNA, H/ACA box 76C
0.319184	0.034834	401303	ZNF815	zinc finger protein 815, pseudogene
-0.340405	0.0348448	115209	OMA1	OMA1 zinc metallopeptidase
-0.372915	0.0351354	2907	GRINA	glutamate receptor, ionotropic, N-methyl D-aspartate-associated protein 1 (glutamate binding)
-0.31919	0.0352443	3360	HTR4	5-hydroxytryptamine (serotonin) receptor 4, G protein-coupled
-0.317269	0.0353985	55924	C1orf183	family with sequence similarity 212, member B
0.329182	0.0354067	11167	FSTL1	follistatin-like 1
0.317902	0.0356234	439990	LOC439990	long intergenic non-protein coding RNA 857
0.316929	0.0357321	7798	LUZP1	leucine zipper protein 1
0.318145	0.0357321	22839	DLGAP4	discs, large (Drosophila) homolog-associated protein 4
0.336365	0.0357321	389384	C6orf222	chromosome 6 open reading frame 222
-0.32859	0.0357321	283150	FOXR1	forkhead box R1
-0.347126	0.0357321	158809	MAGEB6	melanoma antigen family B6
0.373006	0.035934	3725	JUN	jun proto-oncogene
0.316933	0.0359382	65018	PINK1	PTEN induced putative kinase 1
0.319777	0.0359382	9819	TSC22D2	TSC22 domain family, member 2
0.376772	0.0360029	595	CCND1	cyclin D1
0.34581	0.0361354	90139	TSPAN18	tetraspanin 18
0.324326	0.0361363	1192	CLIC1	chloride intracellular channel 1
0.317852	0.0361363	1499	CTNNB1	catenin (cadherin-associated protein), beta 1, 88kDa
-0.358808	0.0361363	1297	COL9A1	collagen, type IX, alpha 1
-0.316618	0.0361363	6320	CLEC11A	C-type lectin domain family 11, member A
-0.315962	0.0362738	3992	FADS1	fatty acid desaturase 1
-0.316483	0.0363654	10265	IRX5	iroquois homeobox 5
0.323982	0.036384	10362	HMG20B	high mobility group 20B
0.324193	0.0364201	442122	LOC442122	NA
0.318658	0.0364201	56987	BBX	bobby sox homolog (Drosophila)
-0.323338	0.0365057	359710	C20orf185	BPI fold containing family B, member 3
0.331631	0.0366227	60626	RIC8A	RIC8 guanine nucleotide exchange factor A
-0.324842	0.0366227	137392	FAM92A1	family with sequence similarity 92, member A1
-0.314611	0.0366227	541578	CXorf40B	chromosome X open reading frame 40B
0.314121	0.0367674	284338	PRR19	proline rich 19
-0.329597	0.0367674	79176	FBXL15	F-box and leucine-rich repeat protein 15
-0.314841	0.0367674	730020	HCG11	HLA complex group 11 (non-protein coding)
-0.321023	0.0367674	2308	FOXO1	forkhead box O1
0.357144	0.0367674	10903	MTMR11	myotubularin related protein 11
-0.315187	0.0368978	84517	ARPM1	actin-related protein T3
0.316263	0.036937	9546	APBA3	amyloid beta (A4) precursor protein-binding, family A, member 3
-0.332096	0.036937	2653	GCSH	glycine cleavage system protein H (aminomethyl carrier)
-0.314123	0.036937	10949	HNRNPA0	heterogeneous nuclear ribonucleoprotein A0
-0.317826	0.036937	85457	KIAA1737	CLOCK-interacting pacemaker
0.344359	0.0369894	389136	VGLL3	vestigial-like family member 3
0.315748	0.0370228	26012	NELF	NMDA receptor synaptonuclear signaling and neuronal migration factor
0.329056	0.0370407	100506990	LOC100506990	uncharacterized LOC100506990
-0.314975	0.0370557	255061	FLJ45513	uncharacterized LOC729220
-0.320093	0.0370557	6431	SRSF6	serine/arginine-rich splicing factor 6
-0.315061	0.0370557	80173	IFT74	intraflagellar transport 74
-0.326831	0.0370557	6231	RPS26	NA
0.664904	0.0371712	11274	USP18	ubiquitin specific peptidase 18
-0.333016	0.0372715	2052	EPHX1	epoxide hydrolase 1, microsomal (xenobiotic)
-0.313084	0.0375275	441282	AKR1B15	aldo-keto reductase family 1, member B15
-0.349028	0.037903	115939	C16orf42	TSR3, 20S rRNA accumulation, homolog (S. cerevisiae)
-0.336917	0.037903	10874	NMU	neuromedin U
-0.31221	0.037903	64963	MRPS11	mitochondrial ribosomal protein S11
-0.3326	0.037903	55163	PNPO	pyridoxamine 5'-phosphate oxidase
-0.329434	0.0379097	8270	LAGE3	L antigen family, member 3
-0.324743	0.0379384	10891	PPARGC1A	peroxisome proliferator-activated receptor gamma, coactivator 1 alpha
0.324157	0.0379789	284312	ZSCAN1	zinc finger and SCAN domain containing 1
-0.340168	0.0380651	338328	GPIHBP1	glycosylphosphatidylinositol anchored high density lipoprotein binding protein 1
0.315807	0.0383189	10970	CKAP4	cytoskeleton-associated protein 4
0.314779	0.0383189	100128818	LOC100128818	NA
-0.311171	0.0383189	338069	ST7OT4	ST7 overlapping transcript 4
-0.312998	0.0383189	353	APRT	adenine phosphoribosyltransferase
-0.315426	0.0384131	119391	GSTO2	glutathione S-transferase omega 2
0.310866	0.038807	66037	BOLL	boule-like RNA-binding protein
-0.326333	0.038807	10923	SUB1	SUB1 homolog (S. cerevisiae)
-0.324365	0.038807	6182	MRPL12	mitochondrial ribosomal protein L12
-0.311942	0.038807	25874	BRP44	mitochondrial pyruvate carrier 2
-0.31014	0.0391015	9294	S1PR2	sphingosine-1-phosphate receptor 2
-0.320296	0.0391015	4892	NRAP	nebulin-related anchoring protein
-0.309611	0.0394835	1831	TSC22D3	TSC22 domain family, member 3
0.357262	0.0394995	5306	PITPNA	phosphatidylinositol transfer protein, alpha
-0.31319	0.0394995	6132	RPL8	ribosomal protein L8
0.309348	0.0395496	54856	GON4L	gon-4-like (C. elegans)
-0.318312	0.0395662	4117	MAK	male germ cell-associated kinase
-0.31473	0.0396287	728537	LOC728537	long intergenic non-protein coding RNA 1125
0.310012	0.0396723	8650	NUMB	numb homolog (Drosophila)
-0.349086	0.0396723	55937	APOM	apolipoprotein M
-0.318457	0.0396723	677781	SCARNA16	small Cajal body-specific RNA 16
0.309662	0.0397514	162	AP1B1	adaptor-related protein complex 1, beta 1 subunit
0.340287	0.0399053	7277	TUBA4A	tubulin, alpha 4a
0.374657	0.0399362	100131454	ELP2P	diazepam binding inhibitor-like 5, pseudogene
0.341972	0.0399362	2887	GRB10	growth factor receptor-bound protein 10
0.349363	0.0399362	79734	KCTD17	potassium channel tetramerization domain containing 17
0.314126	0.0399362	1233	CCR4	chemokine (C-C motif) receptor 4
0.323294	0.0400489	117195	MRGPRX3	MAS-related GPR, member X3
0.311245	0.0403918	158401	C9orf84	chromosome 9 open reading frame 84
0.307744	0.0406647	25805	BAMBI	BMP and activin membrane-bound inhibitor
0.315508	0.0406647	51696	HECA	headcase homolog (Drosophila)
-0.313954	0.0406647	4817	NIT1	nitrilase 1
-0.320891	0.0407398	64981	MRPL34	mitochondrial ribosomal protein L34
-0.313314	0.0407927	27316	RBMX	NA
-0.307055	0.0409366	677773	SCARNA23	small Cajal body-specific RNA 23
-0.465116	0.0409804	55843	ARHGAP15	Rho GTPase activating protein 15
0.306966	0.0411408	122786	FRMD6	FERM domain containing 6
0.324539	0.0413365	415056	LOC415056	CNTFR antisense RNA 1
-0.312751	0.0413365	375704	ENHO	energy homeostasis associated
-0.353859	0.0413365	2692	GHRHR	NA
-0.316016	0.0414251	85014	TMEM141	transmembrane protein 141
-0.343468	0.0414251	1822	ATN1	atrophin 1
-0.322725	0.0414251	25864	ABHD14A	abhydrolase domain containing 14A
-0.307992	0.0416274	440957	C3orf78	small integral membrane protein 4
-0.320529	0.041652	688	KLF5	Kruppel-like factor 5 (intestinal)
0.342899	0.041652	25809	TTLL1	tubulin tyrosine ligase-like family member 1
0.359927	0.0416775	9266	CYTH2	cytohesin 2
-0.33759	0.0416775	65997	RASL11B	RAS-like, family 11, member B
-0.306131	0.0419916	113444	C1orf212	small integral membrane protein 12
0.310061	0.0420342	7020	TFAP2A	transcription factor AP-2 alpha (activating enhancer binding protein 2 alpha)
-0.329509	0.0420413	25994	HIGD1A	HIG1 hypoxia inducible domain family, member 1A
0.314144	0.0420854	84951	TNS4	tensin 4
-0.333157	0.0420854	100128364	LOC100128364	uncharacterized LOC100128364
-0.30568	0.0420854	84057	MND1	meiotic nuclear divisions 1 homolog (S. cerevisiae)
-0.338896	0.0421592	3617	IMPG1	interphotoreceptor matrix proteoglycan 1
-0.316061	0.0422054	4257	MGST1	microsomal glutathione S-transferase 1
0.318249	0.0423949	9928	KIF14	kinesin family member 14
0.306706	0.042399	9123	SLC16A3	solute carrier family 16 (monocarboxylate transporter), member 3
0.322401	0.0425482	90956	ADCK2	aarF domain containing kinase 2
-0.316785	0.0425482	1735	DIO3	deiodinase, iodothyronine, type III
0.322622	0.0425677	9325	TRIP4	thyroid hormone receptor interactor 4
0.309002	0.0425677	23630	KCNE1L	potassium channel, voltage gated subfamily E regulatory beta subunit 5
-0.3102	0.0425677	2689	GH2	growth hormone 2
-0.306508	0.0425677	138429	PIP5KL1	phosphatidylinositol-4-phosphate 5-kinase-like 1
-0.315412	0.0425677	3459	IFNGR1	interferon gamma receptor 1
-0.30507	0.0425677	7291	TWIST1	twist family bHLH transcription factor 1
0.308722	0.0430047	5585	PKN1	protein kinase N1
0.303602	0.0430047	11141	IL1RAPL1	NA
0.303282	0.0432639	81	ACTN4	actinin, alpha 4
0.304038	0.0432639	7764	ZNF217	zinc finger protein 217
0.306415	0.0433969	22905	EPN2	epsin 2
-0.329151	0.0434794	2261	FGFR3	fibroblast growth factor receptor 3
-0.312168	0.0434866	6975	TECTB	tectorin beta
-0.303267	0.0435385	653657	MBD3L3	methyl-CpG binding domain protein 3-like 3
-0.307082	0.0435385	10400	PEMT	phosphatidylethanolamine N-methyltransferase
0.3047	0.0436283	23516	SLC39A14	solute carrier family 39 (zinc transporter), member 14
-0.327094	0.0438435	222962	SLC29A4	solute carrier family 29 (equilibrative nucleoside transporter), member 4
-0.30283	0.0439018	51499	TRIAP1	TP53 regulated inhibitor of apoptosis 1
0.302003	0.0440864	7850	IL1R2	interleukin 1 receptor, type II
-0.333453	0.0440864	29099	COMMD9	COMM domain containing 9
-0.322835	0.0440864	55850	USE1	unconventional SNARE in the ER 1 homolog (S. cerevisiae)
0.301661	0.0444765	6810	STX4	syntaxin 4
0.31113	0.0444765	653125	GOLGA8E	NA
0.302075	0.044656	57489	ODF2L	outer dense fiber of sperm tails 2-like
0.304249	0.0446571	284207	METRNL	NA
-0.301051	0.0447883	283377	SPRYD4	SPRY domain containing 4
-0.306703	0.0447883	80227	PAAF1	proteasomal ATPase-associated factor 1
-0.30466	0.0447883	9328	GTF3C5	general transcription factor IIIC, polypeptide 5, 63kDa
-0.3014	0.0447883	5597	MAPK6	mitogen-activated protein kinase 6
-0.307254	0.0447983	29090	C18orf55	translocase of inner mitochondrial membrane 21 homolog (yeast)
-0.335191	0.0448034	9079	LDB2	LIM domain binding 2
0.30157	0.0448034	2886	GRB7	growth factor receptor-bound protein 7
0.312817	0.0451844	284942	RPL23AP7	NA
0.301961	0.0452552	5366	PMAIP1	phorbol-12-myristate-13-acetate-induced protein 1
0.300383	0.0452938	3569	IL6	interleukin 6
0.301481	0.0453217	114789	SLC25A25	solute carrier family 25 (mitochondrial carrier; phosphate carrier), member 25
0.301052	0.0454008	84141	FAM176A	eva-1 homolog A (C. elegans)
-0.300874	0.0454008	57292	KIR2DL5A	killer cell immunoglobulin-like receptor, two domains, long cytoplasmic tail, 5A
0.314443	0.0454505	11016	ATF7	activating transcription factor 7
-0.300444	0.0454505	51065	RPS27L	ribosomal protein S27-like
0.30217	0.0455794	2932	GSK3B	glycogen synthase kinase 3 beta
-0.300819	0.0455794	6529	SLC6A1	solute carrier family 6 (neurotransmitter transporter), member 1
0.301229	0.0455916	51547	SIRT7	sirtuin 7
0.299598	0.0455941	384	ARG2	arginase 2
0.300998	0.0455941	25791	NGEF	neuronal guanine nucleotide exchange factor
0.300123	0.0457174	80315	CPEB4	cytoplasmic polyadenylation element binding protein 4
0.53105	0.0457174	133	ADM	adrenomedullin
-0.301308	0.0457174	389763	FAM75D1	SPATA31 subfamily D, member 1
-0.320592	0.0457174	1215	CMA1	chymase 1, mast cell
-0.333234	0.0457174	79230	ZNF557	zinc finger protein 557
-0.319939	0.0457174	5349	FXYD3	FXYD domain containing ion transport regulator 3
0.307268	0.0457174	7041	TGFB1I1	transforming growth factor beta 1 induced transcript 1
0.30357	0.0460615	5971	RELB	v-rel avian reticuloendotheliosis viral oncogene homolog B
0.304123	0.0461671	30011	SH3KBP1	SH3-domain kinase binding protein 1
0.29853	0.0461671	7220	TRPC1	transient receptor potential cation channel, subfamily C, member 1
-0.299296	0.0461671	10211	FLOT1	flotillin 1
-0.298948	0.0461671	6398	SECTM1	secreted and transmembrane 1
0.302631	0.0461671	89970	RSPRY1	ring finger and SPRY domain containing 1
-0.343422	0.0462911	55775	TDP1	tyrosyl-DNA phosphodiesterase 1
0.318014	0.0464049	4209	MEF2D	myocyte enhancer factor 2D
-0.333916	0.0465337	9083	BPY2	NA
-0.298336	0.0467429	6637	SNRPG	small nuclear ribonucleoprotein polypeptide G
-0.340019	0.0467429	55170	PRMT6	protein arginine methyltransferase 6
0.300899	0.0470052	26499	PLEK2	pleckstrin 2
-0.30106	0.0470161	147798	TMC4	transmembrane channel-like 4
-0.30345	0.047062	80221	ACSF2	acyl-CoA synthetase family member 2
0.302926	0.0471313	23370	ARHGEF18	Rho/Rac guanine nucleotide exchange factor (GEF) 18
-0.305482	0.0471313	1153	CIRBP	cold inducible RNA binding protein
-0.300384	0.0471411	23479	ISCU	iron-sulfur cluster assembly enzyme
0.297746	0.0472114	9943	OXSR1	oxidative stress responsive 1
-0.300791	0.0472114	2568	GABRP	gamma-aminobutyric acid (GABA) A receptor, pi
0.302302	0.0473119	487	ATP2A1	ATPase, Ca++ transporting, cardiac muscle, fast twitch 1
0.312793	0.0473422	11221	DUSP10	dual specificity phosphatase 10
0.300066	0.0478706	64359	NXN	nucleoredoxin
0.334934	0.0478706	135250	RAET1E	retinoic acid early transcript 1E
0.297287	0.0478706	6671	SP4	Sp4 transcription factor
0.296198	0.0479443	2222	FDFT1	farnesyl-diphosphate farnesyltransferase 1
-0.296281	0.0479443	4111	MAGEA12	melanoma antigen family A12
-0.299186	0.0480279	51501	C11orf73	chromosome 11 open reading frame 73
-0.296891	0.0480335	282770	OR10AG1	olfactory receptor, family 10, subfamily AG, member 1
0.296654	0.0480831	146862	UNC45B	unc-45 homolog B (C. elegans)
0.295826	0.0484216	3710	ITPR3	inositol 1,4,5-trisphosphate receptor, type 3
0.300707	0.0484216	11135	CDC42EP1	CDC42 effector protein (Rho GTPase binding) 1
-0.353902	0.0484216	22941	SHANK2	NA
0.304915	0.0484216	23327	NEDD4L	neural precursor cell expressed, developmentally down-regulated 4-like, E3 ubiquitin protein ligase
0.297926	0.0485537	201176	ARHGAP27	Rho GTPase activating protein 27
-0.295367	0.0486083	375287	RBM43	RNA binding motif protein 43
-0.300674	0.0486083	84105	PCBD2	NA
0.295299	0.0486083	161835	FSIP1	fibrous sheath interacting protein 1
0.296615	0.0486158	55743	CHFR	checkpoint with forkhead and ring finger domains, E3 ubiquitin protein ligase
0.295139	0.0487488	6868	ADAM17	ADAM metallopeptidase domain 17
-0.296054	0.0487488	10351	ABCA8	ATP-binding cassette, sub-family A (ABC1), member 8
0.309531	0.0487488	6339	SCNN1D	sodium channel, non voltage gated 1 delta subunit
0.301857	0.0487576	1969	EPHA2	EPH receptor A2
0.298086	0.04905	8897	MTMR3	myotubularin related protein 3
-0.32704	0.0492196	100093698	LOC100093698	NA
-0.294947	0.0492196	80145	THOC7	THO complex 7 homolog (Drosophila)
0.305939	0.049252	6567	SLC16A2	solute carrier family 16, member 2 (thyroid hormone transporter)
0.299389	0.0492689	4478	MSN	moesin
0.307195	0.0494428	50838	TAS2R13	taste receptor, type 2, member 13
-0.316161	0.0495208	51115	FAM82B	regulator of microtubule dynamics 1
-0.294014	0.0495208	340485	ACER2	alkaline ceramidase 2
0.299221	0.0495481	9688	NUP93	nucleoporin 93kDa
0.294591	0.0495481	140885	SIRPA	signal-regulatory protein alpha
-0.293872	0.0495481	145389	SLC38A6	solute carrier family 38, member 6
-0.294063	0.0495481	130497	OSR1	odd-skipped related transciption factor 1
0.318177	0.0495975	6700	SPRR2A	small proline-rich protein 2A
-0.295718	0.0496848	440278	CATSPER2P1	cation channel, sperm associated 2 pseudogene 1
0.293892	0.0499296	6867	TACC1	transforming, acidic coiled-coil containing protein 1
-0.340093	0.0499296	84299	C17orf37	migration and invasion enhancer 1
-0.301169	0.0499296	84229	CCDC135	dynein regulatory complex subunit 7
0.296594	0.0501813	9146	HGS	hepatocyte growth factor-regulated tyrosine kinase substrate
-0.293216	0.0501813	83481	EPPK1	NA
0.338293	0.0501813	9120	SLC16A6	solute carrier family 16, member 6
-0.292964	0.0501813	51537	MTFP1	mitochondrial fission process 1
0.29616	0.0501813	163732	CITED4	Cbp/p300-interacting transactivator, with Glu/Asp-rich carboxy-terminal domain, 4
0.295838	0.0501961	6548	SLC9A1	solute carrier family 9, subfamily A (NHE1, cation proton antiporter 1), member 1
0.292536	0.0504537	26056	RAB11FIP5	RAB11 family interacting protein 5 (class I)
0.298245	0.0505417	2296	FOXC1	forkhead box C1
0.295913	0.0505656	2316	FLNA	filamin A, alpha
0.314816	0.0505657	79370	BCL2L14	BCL2-like 14 (apoptosis facilitator)
-0.292296	0.0505657	219854	TMEM218	transmembrane protein 218
0.292199	0.0506278	64855	FAM129B	family with sequence similarity 129, member B
0.305009	0.0506697	219938	SPATA19	spermatogenesis associated 19
0.32199	0.0507635	63910	SLC17A9	solute carrier family 17 (vesicular nucleotide transporter), member 9
-0.306547	0.0510125	57002	C7orf36	Yae1 domain containing 1
0.294087	0.0510917	55252	ASXL2	additional sex combs like transcriptional regulator 2
-0.314971	0.0510917	84668	FAM126A	family with sequence similarity 126, member A
0.292962	0.0511753	4141	MARS	methionyl-tRNA synthetase
-0.292223	0.0511793	219902	TMEM136	transmembrane protein 136
-0.303478	0.0512463	25840	METTL7A	methyltransferase like 7A
-0.29129	0.0513289	9879	DDX46	DEAD (Asp-Glu-Ala-Asp) box polypeptide 46
-0.291539	0.0513289	27018	NGFRAP1	nerve growth factor receptor (TNFRSF16) associated protein 1
0.292638	0.0513521	8853	ASAP2	ArfGAP with SH3 domain, ankyrin repeat and PH domain 2
-0.291763	0.0514403	55352	C17orf79	coordinator of PRMT5, differentiation stimulator
-0.300828	0.0515273	55049	C19orf60	chromosome 19 open reading frame 60
-0.299124	0.0515273	677809	SNORA24	small nucleolar RNA, H/ACA box 24
0.293475	0.0518961	1116	CHI3L1	chitinase 3-like 1 (cartilage glycoprotein-39)
-0.293799	0.0518961	5264	PHYH	phytanoyl-CoA 2-hydroxylase
0.290475	0.0519687	6627	SNRPA1	small nuclear ribonucleoprotein polypeptide A'
-0.290888	0.0520494	57143	ADCK1	aarF domain containing kinase 1
-0.332345	0.0520621	341418	OR6C4	olfactory receptor, family 6, subfamily C, member 4
-0.305458	0.0520889	23524	SRRM2	serine/arginine repetitive matrix 2
-0.299782	0.0523787	84331	FAM195A	family with sequence similarity 195, member A
-0.289915	0.0524847	50865	HEBP1	heme binding protein 1
0.292982	0.0526629	79413	ZBED2	zinc finger, BED-type containing 2
0.319164	0.0526629	2934	GSN	gelsolin
0.33386	0.0526629	29801	ZDHHC8	zinc finger, DHHC-type containing 8
-0.319869	0.0526629	224	ALDH3A2	aldehyde dehydrogenase 3 family, member A2
0.38928	0.0526857	222699	PP14762	transducer of ERBB2, 2 pseudogene 1
-0.293013	0.0527728	4835	NQO2	NAD(P)H dehydrogenase, quinone 2
-0.289933	0.0527728	140691	TRIM69	NA
-0.291326	0.052822	388753	C1orf31	cytochrome c oxidase assembly factor 6
0.29903	0.0528554	23130	ATG2A	autophagy related 2A
0.290782	0.0529434	4929	NR4A2	nuclear receptor subfamily 4, group A, member 2
-0.292667	0.0529693	689	BTF3	basic transcription factor 3
0.293777	0.0529693	401261	FLJ38717	zinc finger protein ZIC 5
-0.289156	0.0529693	6799	SULT1A2	sulfotransferase family, cytosolic, 1A, phenol-preferring, member 2
-0.296307	0.0529693	92815	HIST3H2A	histone cluster 3, H2a
-0.297795	0.0531646	392617	ELFN1	extracellular leucine-rich repeat and fibronectin type III domain containing 1
0.306375	0.0532751	147183	KRT25	keratin 25, type I
-0.289363	0.0533871	23192	ATG4B	autophagy related 4B, cysteine peptidase
0.31353	0.0533871	389207	GRXCR1	glutaredoxin, cysteine rich 1
-0.290341	0.0533871	360205	PRAC2	NA
-0.293276	0.0533871	150677	OTOS	otospiralin
0.29513	0.053429	54443	ANLN	anillin, actin binding protein
0.303361	0.053429	100113389	SNORD127	small nucleolar RNA, C/D box 127
-0.307147	0.0535067	127700	OSCP1	organic solute carrier partner 1
0.34334	0.0535585	162963	ZNF610	zinc finger protein 610
0.314037	0.0536255	7431	VIM	vimentin
0.288255	0.0537943	163782	KANK4	KN motif and ankyrin repeat domains 4
0.293636	0.0537943	7703	PCGF2	polycomb group ring finger 2
0.352648	0.0538237	8555	CDC14B	cell division cycle 14B
0.294376	0.0538295	164284	APCDD1L	adenomatosis polyposis coli down-regulated 1-like
0.304323	0.0538295	3995	FADS3	fatty acid desaturase 3
0.312579	0.0538295	100131138	LOC100131138	long intergenic non-protein coding RNA 1405
-0.328362	0.0538295	2248	FGF3	fibroblast growth factor 3
-0.322909	0.0538295	6988	TCTA	T-cell leukemia translocation altered
-0.289749	0.0538295	284029	C17orf44	long intergenic non-protein coding RNA 324
0.293688	0.0540496	91607	SLFN11	schlafen family member 11
0.288667	0.05411	3638	INSIG1	insulin induced gene 1
-0.288742	0.05432	51571	FAM49B	family with sequence similarity 49, member B
-0.289976	0.05432	5036	PA2G4	proliferation-associated 2G4, 38kDa
-0.301191	0.05432	7264	TSTA3	tissue specific transplantation antigen P35B
-0.287857	0.05432	312	ANXA13	annexin A13
-0.29415	0.05432	3744	KCNA10	potassium channel, voltage gated shaker related subfamily A, member 10
-0.288402	0.05432	29087	THYN1	thymocyte nuclear protein 1
0.290987	0.0544436	22914	KLRK1	NA
0.348367	0.0544436	768	CA9	carbonic anhydrase IX
-0.286865	0.05456	85027	C5orf62	small integral membrane protein 3
0.288332	0.0549051	1005	CDH7	cadherin 7, type 2
0.364586	0.0551254	23764	MAFF	v-maf avian musculoaponeurotic fibrosarcoma oncogene homolog F
-0.3069	0.0552058	677797	SNORA7B	small nucleolar RNA, H/ACA box 7B
-0.337217	0.0554008	51686	OAZ3	ornithine decarboxylase antizyme 3
0.290682	0.0560664	112611	RWDD2A	RWD domain containing 2A
0.285294	0.0561604	83892	KCTD10	potassium channel tetramerization domain containing 10
-0.288064	0.056255	9973	CCS	copper chaperone for superoxide dismutase
-0.286861	0.0563076	1230	CCR1	chemokine (C-C motif) receptor 1
-0.285184	0.0564436	4361	MRE11A	MRE11 meiotic recombination 11 homolog A (S. cerevisiae)
-0.386698	0.0564436	64080	RBKS	ribokinase
0.288689	0.0564609	6809	STX3	syntaxin 3
0.287054	0.0569016	525	ATP6V1B1	ATPase, H+ transporting, lysosomal 56/58kDa, V1 subunit B1
-0.333299	0.0572673	84058	WDR54	WD repeat domain 54
-0.288433	0.0572935	100129060	LOC100129060	NA
0.318746	0.0574184	10045	SH2D3A	SH2 domain containing 3A
0.29032	0.057613	9923	ZBTB40	zinc finger and BTB domain containing 40
-0.284789	0.0576787	286527	TMSB15B	thymosin beta 15B
0.283839	0.0576787	1382	CRABP2	cellular retinoic acid binding protein 2
-0.283629	0.0579146	257415	FAM133B	family with sequence similarity 133, member B
0.283825	0.0579242	9159	PCSK7	proprotein convertase subtilisin/kexin type 7
-0.344718	0.0579242	816	CAMK2B	calcium/calmodulin-dependent protein kinase II beta
-0.283711	0.0579242	84186	ZCCHC7	zinc finger, CCHC domain containing 7
0.285349	0.0585315	83696	TRAPPC9	trafficking protein particle complex 9
-0.290752	0.0585807	55900	ZNF302	zinc finger protein 302
-0.331748	0.0586809	55269	PSPC1	paraspeckle component 1
-0.286777	0.0586875	7919	DDX39B	NA
0.315297	0.0590122	79720	VPS37B	vacuolar protein sorting 37 homolog B (S. cerevisiae)
0.28263	0.0592285	51278	IER5	immediate early response 5
0.28368	0.0593854	613	BCR	NA
-0.283127	0.0594393	51096	UTP18	UTP18 small subunit (SSU) processome component homolog (yeast)
-0.282757	0.0595207	6510	SLC1A5	solute carrier family 1 (neutral amino acid transporter), member 5
-0.297674	0.0596106	150946	FAM59B	GRB2 associated, regulator of MAPK1-like
-0.282039	0.0596106	9338	TCEAL1	transcription elongation factor A (SII)-like 1
-0.282114	0.0596106	642946	LQK1	FLVCR1 antisense RNA 1 (head to head)
-0.315451	0.0596106	10610	ST6GALNAC2	ST6 (alpha-N-acetyl-neuraminyl-2,3-beta-galactosyl-1,3)-N-acetylgalactosaminide alpha-2,6-sialyltransferase 2
0.317399	0.0597605	4245	MGAT1	mannosyl (alpha-1,3-)-glycoprotein beta-1,2-N-acetylglucosaminyltransferase
0.283177	0.0597605	6782	HSPA13	heat shock protein 70kDa family, member 13
-0.282535	0.0598684	55339	WDR33	WD repeat domain 33
-0.283	0.0598996	55959	SULF2	sulfatase 2
0.282442	0.0601826	121260	SLC15A4	solute carrier family 15 (oligopeptide transporter), member 4
0.284673	0.0601826	8738	CRADD	CASP2 and RIPK1 domain containing adaptor with death domain
0.286454	0.0601826	54521	WDR44	WD repeat domain 44
0.2823	0.0601826	2281	FKBP1B	FK506 binding protein 1B, 12.6 kDa
-0.305002	0.0601826	1488	CTBP2	C-terminal binding protein 2
0.282629	0.0601826	1820	ARID3A	AT rich interactive domain 3A (BRIGHT-like)
-0.312436	0.0603396	114926	C8orf40	small integral membrane protein 19
-0.285079	0.0603396	285193	DUSP28	dual specificity phosphatase 28
-0.299617	0.060566	410	ARSA	arylsulfatase A
0.28104	0.0609428	23596	OPN3	opsin 3
-0.301878	0.0609463	400934	FLJ44385	NA
-0.282856	0.0611658	677835	SNORA56	small nucleolar RNA, H/ACA box 56
-0.280294	0.0619307	653129	PTPN20A	protein tyrosine phosphatase, non-receptor type 20
0.280651	0.0619307	7433	VIPR1	vasoactive intestinal peptide receptor 1
-0.286132	0.0619307	1349	COX7B	cytochrome c oxidase subunit VIIb
-0.306189	0.0619873	2495	FTH1	ferritin, heavy polypeptide 1
0.280191	0.0621065	51005	AMDHD2	amidohydrolase domain containing 2
0.281036	0.0624087	5753	PTK6	protein tyrosine kinase 6
0.279974	0.0624087	10042	HMGXB4	HMG box domain containing 4
-0.279296	0.0624087	80020	FOXRED2	FAD-dependent oxidoreductase domain containing 2
0.279297	0.0624087	2178	FANCE	Fanconi anemia, complementation group E
0.279309	0.0626928	54520	CCDC93	coiled-coil domain containing 93
0.278957	0.0626928	9793	CKAP5	cytoskeleton associated protein 5
0.278895	0.0626928	10022	INSL5	insulin-like 5
0.330569	0.0626928	8527	DGKD	diacylglycerol kinase, delta 130kDa
-0.2878	0.0626928	2634	GBP2	guanylate binding protein 2, interferon-inducible
0.288567	0.0627078	9586	CREB5	cAMP responsive element binding protein 5
0.279201	0.0627078	139604	MAGEB16	melanoma antigen family B16
-0.279866	0.0627078	92960	PEX11G	peroxisomal biogenesis factor 11 gamma
-0.320798	0.0627078	642843	CPSF4L	cleavage and polyadenylation specific factor 4-like
-0.280593	0.0627937	127018	LYPLAL1	lysophospholipase-like 1
-0.30966	0.0628665	342132	ZNF774	zinc finger protein 774
0.279302	0.0629149	9742	IFT140	intraflagellar transport 140
-0.298551	0.0629149	29085	PHPT1	phosphohistidine phosphatase 1
0.288596	0.0630052	7494	XBP1	X-box binding protein 1
0.294578	0.0630441	84224	NBPF3	neuroblastoma breakpoint family, member 3
-0.278344	0.0630866	134147	CMBL	carboxymethylenebutenolidase homolog (Pseudomonas)
0.308192	0.0631565	26046	LTN1	listerin E3 ubiquitin protein ligase 1
0.286431	0.0634165	3191	HNRNPL	heterogeneous nuclear ribonucleoprotein L
0.277969	0.0635375	9289	GPR56	adhesion G protein-coupled receptor G1
0.277733	0.0635375	7533	YWHAH	tyrosine 3-monooxygenase/tryptophan 5-monooxygenase activation protein, eta
0.282917	0.0635375	9929	JOSD1	Josephin domain containing 1
0.281164	0.0635375	23191	CYFIP1	cytoplasmic FMR1 interacting protein 1
0.294108	0.0635375	823	CAPN1	calpain 1, (mu/I) large subunit
0.278737	0.0635375	645553	BC062328	NA
0.278297	0.0635375	199964	TMEM61	transmembrane protein 61
0.311204	0.0635375	1995	ELAVL3	ELAV like neuron-specific RNA binding protein 3
0.293493	0.0635375	23038	WDTC1	WD and tetratricopeptide repeats 1
-0.292139	0.0635375	54816	ZNF280D	zinc finger protein 280D
-0.30278	0.0635375	54843	SYTL2	synaptotagmin-like 2
-0.280243	0.0635375	874	CBR3	carbonyl reductase 3
-0.279896	0.0635375	121599	SPIC	Spi-C transcription factor (Spi-1/PU.1 related)
-0.281846	0.0635375	5217	PFN2	profilin 2
0.277943	0.0635375	6518	SLC2A5	solute carrier family 2 (facilitated glucose/fructose transporter), member 5
-0.279132	0.0636364	65080	MRPL44	mitochondrial ribosomal protein L44
0.293536	0.063858	440107	PLEKHG7	pleckstrin homology domain containing, family G (with RhoGef domain) member 7
-0.280251	0.064262	266971	PIP5K1A	PIP5K1A and PSMD4-like, pseudogene
0.285406	0.0643176	6899	TBX1	T-box 1
0.286009	0.0643176	57168	ASPHD2	aspartate beta-hydroxylase domain containing 2
0.276721	0.0643176	29882	ANAPC2	anaphase promoting complex subunit 2
-0.287237	0.0643176	5997	RGS2	regulator of G-protein signaling 2
0.312851	0.064381	1292	COL6A2	collagen, type VI, alpha 2
-0.278858	0.0645061	79970	UNQ5808	zinc finger family member 767, pseudogene
0.288684	0.0645915	113878	DTX2	deltex 2, E3 ubiquitin ligase
-0.283853	0.0647185	9508	ADAMTS3	ADAM metallopeptidase with thrombospondin type 1 motif, 3
-0.292482	0.0648018	93974	ATPIF1	ATPase inhibitory factor 1
0.327362	0.0649343	2194	FASN	fatty acid synthase
0.284581	0.065043	400617	FLJ36644	KCNJ2 antisense RNA 1 (head to head)
0.284671	0.0654138	10209	EIF1	eukaryotic translation initiation factor 1
0.283939	0.0654729	100130274	LOC100130274	coiled-coil domain containing 166
0.283749	0.0655323	79414	LRFN3	leucine rich repeat and fibronectin type III domain containing 3
0.275635	0.0655323	57191	VN1R1	vomeronasal 1 receptor 1
-0.284479	0.0655323	390078	OR52E6	olfactory receptor, family 52, subfamily E, member 6
-0.279058	0.0655323	374291	NDUFS7	NADH dehydrogenase (ubiquinone) Fe-S protein 7, 20kDa (NADH-coenzyme Q reductase)
0.299455	0.0655323	4053	LTBP2	latent transforming growth factor beta binding protein 2
0.317009	0.0655756	4430	MYO1B	myosin IB
0.275343	0.0655756	51586	MED15	mediator complex subunit 15
-0.27533	0.0655783	119710	C11orf74	chromosome 11 open reading frame 74
0.275314	0.0658255	636	BICD1	bicaudal D homolog 1 (Drosophila)
0.274952	0.0658411	5801	PTPRR	protein tyrosine phosphatase, receptor type, R
-0.277235	0.0658411	60677	CELF6	CUGBP, Elav-like family member 6
0.277892	0.0658411	84765	ZNF577	zinc finger protein 577
0.285021	0.0658411	131583	FAM43A	family with sequence similarity 43, member A
-0.275208	0.0658411	138716	C9orf23	ribonuclease P/MRP 25kDa subunit-like
-0.29169	0.0663621	1183	CLCN4	chloride channel, voltage-sensitive 4
-0.280586	0.0664647	9526	MPDU1	mannose-P-dolichol utilization defect 1
-0.283175	0.0665711	55702	CCDC94	coiled-coil domain containing 94
-0.324026	0.0665711	6183	MRPS12	mitochondrial ribosomal protein S12
0.28089	0.0665731	2857	GPR34	NA
0.27509	0.0665796	283149	BCL9L	B-cell CLL/lymphoma 9-like
-0.303396	0.0668305	128486	FITM2	fat storage-inducing transmembrane protein 2
-0.279512	0.0668305	91272	BOD1	biorientation of chromosomes in cell division 1
-0.274552	0.0669065	286135	LOC286135	family with sequence similarity 183, member C, pseudogene
-0.295589	0.066909	23636	NUP62	nucleoporin 62kDa
0.282901	0.0669874	56241	SUSD2	sushi domain containing 2
-0.307171	0.0670967	352909	C19orf51	dynein, axonemal, assembly factor 3
0.278914	0.0671277	23326	USP22	NA
0.282551	0.0671277	55066	PDPR	pyruvate dehydrogenase phosphatase regulatory subunit
-0.280896	0.0671431	9445	ITM2B	integral membrane protein 2B
-0.298701	0.0671718	10780	ZNF234	zinc finger protein 234
-0.275355	0.0671718	118738	ZNF488	zinc finger protein 488
0.317301	0.0671718	6749	SSRP1	structure specific recognition protein 1
0.285624	0.0673213	1856	DVL2	dishevelled segment polarity protein 2
0.277322	0.0674894	10481	HOXB13	homeobox B13
0.273386	0.0678261	8942	KYNU	kynureninase
0.273696	0.0678611	84236	RHBDD1	rhomboid domain containing 1
0.273011	0.0678611	51141	INSIG2	insulin induced gene 2
0.273342	0.0678611	148709	LOC148709	actin pseudogene
0.287682	0.0678671	440131	LOC440131	long intergenic non-protein coding RNA 544
0.275989	0.0679691	3845	KRAS	Kirsten rat sarcoma viral oncogene homolog
0.275379	0.0680392	1910	EDNRB	endothelin receptor type B
-0.273078	0.0681955	25941	C18orf10	tubulin polyglutamylase complex subunit 2
-0.273232	0.0682219	6164	RPL34	ribosomal protein L34
-0.276922	0.0682311	64432	MRPS25	mitochondrial ribosomal protein S25
-0.273437	0.0682936	401647	GOLGA7B	golgin A7 family, member B
0.27394	0.0684038	126353	C19orf21	mitotic spindle positioning
0.27779	0.0685824	785	CACNB4	calcium channel, voltage-dependent, beta 4 subunit
0.283353	0.0686491	3626	INHBC	inhibin, beta C
0.274522	0.0686491	574036	C1orf133	SERTAD4 antisense RNA 1
0.276118	0.0689765	63904	DUSP21	dual specificity phosphatase 21
0.276472	0.0689996	4087	SMAD2	SMAD family member 2
-0.341996	0.0691693	9397	NMT2	N-myristoyltransferase 2
0.280341	0.0692811	148641	SLC35F3	solute carrier family 35, member F3
0.271634	0.0692811	11237	RNF24	ring finger protein 24
0.274145	0.0692811	11187	PKP3	plakophilin 3
-0.273076	0.0692985	23239	PHLPP1	PH domain and leucine rich repeat protein phosphatase 1
-0.283583	0.0692985	4586	MUC5AC	NA
-0.275103	0.0692985	51241	COX16	NA
0.273023	0.0694008	337973	KRTAP19-6	keratin associated protein 19-6
0.276733	0.0694943	266740	MAGEA2B	NA
0.273107	0.0695117	11183	MAP4K5	mitogen-activated protein kinase kinase kinase kinase 5
-0.272809	0.0695202	129607	CMPK2	cytidine monophosphate (UMP-CMP) kinase 2, mitochondrial
-0.274139	0.0695202	10126	DNAL4	dynein, axonemal, light chain 4
-0.301751	0.0695202	80017	C14orf159	chromosome 14 open reading frame 159
-0.2826	0.0696354	2593	GAMT	guanidinoacetate N-methyltransferase
0.285522	0.0698109	7917	BAG6	BCL2-associated athanogene 6
0.275519	0.0699138	7791	ZYX	zyxin
0.27472	0.0699138	25966	C2CD2	C2 calcium-dependent domain containing 2
0.28756	0.0699138	7162	TPBG	trophoblast glycoprotein
0.283101	0.0702552	6941	TCF19	transcription factor 19
0.274935	0.0703199	8453	CUL2	cullin 2
0.280954	0.0703199	100128668	LOC100128668	NA
-0.279836	0.0705245	90410	IFT20	intraflagellar transport 20
0.300475	0.070612	6241	RRM2	ribonucleotide reductase M2
0.28163	0.0707256	4597	MVD	mevalonate (diphospho) decarboxylase
-0.270298	0.0707256	64776	C11orf1	chromosome 11 open reading frame 1
0.271002	0.0707491	9698	PUM1	pumilio RNA-binding family member 1
0.283726	0.0708868	4047	LSS	lanosterol synthase (2,3-oxidosqualene-lanosterol cyclase)
-0.276512	0.0709906	4713	NDUFB7	NADH dehydrogenase (ubiquinone) 1 beta subcomplex, 7, 18kDa
0.277794	0.0710135	84688	C9orf24	chromosome 9 open reading frame 24
-0.289011	0.0710768	4828	NMB	neuromedin B
-0.26983	0.0710768	374395	TMEM179B	transmembrane protein 179B
-0.270298	0.0710768	53335	BCL11A	B-cell CLL/lymphoma 11A (zinc finger protein)
-0.269737	0.0710819	30833	NT5C	5', 3'-nucleotidase, cytosolic
0.270771	0.0710853	3611	ILK	integrin-linked kinase
0.285652	0.0710853	5708	PSMD2	proteasome (prosome, macropain) 26S subunit, non-ATPase, 2
0.269479	0.0710853	7056	THBD	thrombomodulin
-0.32906	0.0710853	57139	RGL3	ral guanine nucleotide dissociation stimulator-like 3
-0.300303	0.0710853	114781	BTBD9	BTB (POZ) domain containing 9
-0.26988	0.0710853	117145	THEM4	thioesterase superfamily member 4
0.270154	0.0713984	57101	ANO2	anoctamin 2, calcium activated chloride channel
-0.279596	0.0713984	140834	C20orf62	NA
0.280721	0.0713984	330	BIRC3	baculoviral IAP repeat containing 3
0.276418	0.0714617	116988	AGAP3	ArfGAP with GTPase domain, ankyrin repeat and PH domain 3
-0.269625	0.0714617	283455	KSR2	kinase suppressor of ras 2
0.310636	0.0714617	22925	PLA2R1	phospholipase A2 receptor 1, 180kDa
0.269555	0.0715587	9144	SYNGR2	synaptogyrin 2
-0.316757	0.0715587	100505702	LOC100505702	long intergenic non-protein coding RNA 1094
-0.275007	0.0715587	55603	FAM46A	family with sequence similarity 46, member A
-0.269021	0.0716281	1678	TIMM8A	translocase of inner mitochondrial membrane 8 homolog A (yeast)
0.303963	0.0716665	1717	DHCR7	7-dehydrocholesterol reductase
0.268973	0.0718502	386757	SLC6A10P	solute carrier family 6 (neurotransmitter transporter), member 10, pseudogene
0.268736	0.0718502	23035	PHLPP2	PH domain and leucine rich repeat protein phosphatase 2
0.268684	0.0719356	84632	AFAP1L2	actin filament associated protein 1-like 2
-0.268541	0.0719356	11165	NUDT3	NA
-0.268788	0.0719356	79919	C2orf54	chromosome 2 open reading frame 54
-0.268922	0.0719356	26099	C1orf144	SUZ RNA binding domain containing 1
-0.270588	0.0719356	22921	MSRB2	methionine sulfoxide reductase B2
-0.298325	0.0719359	8733	GPAA1	glycosylphosphatidylinositol anchor attachment 1
0.268518	0.0720368	9695	EDEM1	ER degradation enhancer, mannosidase alpha-like 1
-0.272148	0.0720368	10313	RTN3	reticulon 3
-0.26939	0.0722839	80258	EFHC2	EF-hand domain (C-terminal) containing 2
-0.268629	0.0725221	117532	TMC2	transmembrane channel-like 2
0.267865	0.0726602	9064	MAP3K6	mitogen-activated protein kinase kinase kinase 6
-0.279379	0.0730366	9651	PLCH2	phospholipase C, eta 2
0.284207	0.0730788	29956	LASS2	ceramide synthase 2
0.282733	0.0732382	8425	LTBP4	latent transforming growth factor beta binding protein 4
0.271022	0.0738018	79567	FAM65A	family with sequence similarity 65, member A
0.277708	0.0738018	4176	MCM7	minichromosome maintenance complex component 7
0.275028	0.0739054	203076	C8orf74	chromosome 8 open reading frame 74
-0.274366	0.0739311	10062	NR1H3	nuclear receptor subfamily 1, group H, member 3
-0.267178	0.0740082	644873	FLJ33630	long intergenic non-protein coding RNA 1184
-0.26842	0.0741957	112495	GTF3C6	general transcription factor IIIC, polypeptide 6, alpha 35kDa
-0.279909	0.0741957	8629	JRK	Jrk homolog (mouse)
-0.267065	0.0741957	132112	RTP1	receptor (chemosensory) transporter protein 1
-0.277199	0.0743631	388962	BOLA3	bolA family member 3
0.272185	0.0744802	3984	LIMK1	LIM domain kinase 1
-0.279253	0.0744802	8079	MLF2	myeloid leukemia factor 2
-0.266403	0.0744802	201931	TMEM192	transmembrane protein 192
-0.294321	0.0744802	81853	TMEM14B	transmembrane protein 14B
-0.27057	0.0744802	2752	GLUL	glutamate-ammonia ligase
0.296672	0.0746975	81788	NUAK2	NUAK family, SNF1-like kinase, 2
0.272198	0.0746975	57412	C10orf32-AS3MT	NA
-0.268281	0.0746975	492	ATP2B3	ATPase, Ca++ transporting, plasma membrane 3
-0.266173	0.0746975	54986	ULK4	unc-51 like kinase 4
0.298458	0.0747827	27153	ZNF777	zinc finger protein 777
-0.312541	0.0747827	199	AIF1	allograft inflammatory factor 1
0.273689	0.0748375	80325	ABTB1	ankyrin repeat and BTB (POZ) domain containing 1
-0.30246	0.0749868	80127	C14orf45	coiled-coil domain containing 176
0.277328	0.0749901	6542	SLC7A2	solute carrier family 7 (cationic amino acid transporter, y+ system), member 2
0.26601	0.0750661	6541	SLC7A1	solute carrier family 7 (cationic amino acid transporter, y+ system), member 1
-0.265807	0.0750661	652	BMP4	bone morphogenetic protein 4
0.354775	0.0751426	57556	SEMA6A	sema domain, transmembrane domain (TM), and cytoplasmic domain, (semaphorin) 6A
-0.323539	0.0751426	22806	IKZF3	IKAROS family zinc finger 3 (Aiolos)
-0.323781	0.0751426	9824	ARHGAP11A	Rho GTPase activating protein 11A
-0.266827	0.0751426	5935	RBM3	RNA binding motif (RNP1, RRM) protein 3
-0.282393	0.0752576	55266	TMEM19	transmembrane protein 19
-0.268611	0.0754792	440672	NUDT4	nudix (nucleoside diphosphate linked moiety X)-type motif 4 pseudogene 1
-0.269065	0.0756252	7091	TLE4	transducin-like enhancer of split 4
0.26646	0.0757547	10755	GIPC1	GIPC PDZ domain containing family, member 1
-0.265087	0.075828	150684	COMMD1	copper metabolism (Murr1) domain containing 1
-0.270653	0.0759195	23433	RHOQ	ras homolog family member Q
-0.303847	0.0761625	1160	CKMT2	creatine kinase, mitochondrial 2 (sarcomeric)
0.266027	0.0762739	290	ANPEP	alanyl (membrane) aminopeptidase
-0.280869	0.0763875	6415	SEPW1	selenoprotein W, 1
-0.268594	0.0764313	9836	LCMT2	leucine carboxyl methyltransferase 2
0.275172	0.0764313	646603	C4orf51	chromosome 4 open reading frame 51
-0.271894	0.0764313	542767	PCOTH	C1q and tumor necrosis factor related protein 9B
0.290416	0.0765673	675	BRCA2	breast cancer 2, early onset
0.264912	0.0766643	252946	FAM197Y2P	family with sequence similarity 197, Y-linked, member 3
-0.264432	0.07675	5696	PSMB8	proteasome (prosome, macropain) subunit, beta type, 8
-0.279843	0.0771991	10944	C11orf58	chromosome 11 open reading frame 58
0.272819	0.0772772	57552	NCEH1	neutral cholesterol ester hydrolase 1
0.267021	0.0773024	25871	C3orf17	chromosome 3 open reading frame 17
0.273555	0.0774141	6737	TRIM21	tripartite motif containing 21
0.271776	0.0774141	642587	MIR205	microRNA 205
-0.263919	0.0775026	81889	FAHD1	fumarylacetoacetate hydrolase domain containing 1
0.263689	0.0775089	4609	MYC	v-myc avian myelocytomatosis viral oncogene homolog
0.269508	0.0775089	79822	ARHGAP28	Rho GTPase activating protein 28
0.264337	0.0775394	252983	STXBP4	syntaxin binding protein 4
-0.269354	0.0775394	124359	CDYL2	chromodomain protein, Y-like 2
-0.263745	0.0775394	11162	NUDT6	nudix (nucleoside diphosphate linked moiety X)-type motif 6
-0.264093	0.0775745	1723	DHODH	dihydroorotate dehydrogenase (quinone)
-0.270572	0.0775745	5395	PMS2	PMS2 postmeiotic segregation increased 2 (S. cerevisiae)
-0.286166	0.0775745	23404	EXOSC2	exosome component 2
0.282015	0.0780068	9786	KIAA0586	KIAA0586
-0.266763	0.0780969	23089	PEG10	paternally expressed 10
0.280412	0.0782656	23037	PDZD2	PDZ domain containing 2
0.287801	0.0782958	63941	NECAB3	N-terminal EF-hand calcium binding protein 3
-0.268211	0.0782958	729967	MORN2	MORN repeat containing 2
-0.262974	0.0782958	389541	C7orf59	late endosomal/lysosomal adaptor, MAPK and MTOR activator 4
-0.263623	0.0784612	200504	GKN2	gastrokine 2
-0.266624	0.0785083	256355	RPS2P32	ribosomal protein S2 pseudogene 32
0.265763	0.0786959	79651	RHBDF2	rhomboid 5 homolog 2 (Drosophila)
-0.285584	0.0786959	3303	HSPA1A	heat shock 70kDa protein 1A
0.266905	0.0789788	7150	TOP1	topoisomerase (DNA) I
0.272753	0.079014	285311	C3orf56	NA
-0.274735	0.079014	5704	PSMC4	proteasome (prosome, macropain) 26S subunit, ATPase, 4
-0.274281	0.079014	4061	LY6E	lymphocyte antigen 6 complex, locus E
0.267085	0.079014	55799	CACNA2D3	calcium channel, voltage-dependent, alpha 2/delta subunit 3
-0.263706	0.0792302	23594	ORC6	origin recognition complex, subunit 6
-0.270256	0.079441	5676	PSG7	pregnancy specific beta-1-glycoprotein 7 (gene/pseudogene)
0.278606	0.0795165	6659	SOX4	SRY (sex determining region Y)-box 4
-0.262102	0.0795336	56681	SAR1A	secretion associated, Ras related GTPase 1A
0.267666	0.0797412	207	AKT1	v-akt murine thymoma viral oncogene homolog 1
-0.262534	0.0797412	440225	NF1P2	neurofibromin 1 pseudogene 2
-0.262105	0.0797412	222642	TSPO2	translocator protein 2
0.265689	0.0797412	54545	MTMR12	myotubularin related protein 12
-0.264397	0.0797412	5303	PIN4	peptidylprolyl cis/trans isomerase, NIMA-interacting 4
-0.262419	0.0797412	8323	Hfz6	frizzled class receptor 6
0.263668	0.0798218	64096	GFRA4	GDNF family receptor alpha 4
-0.266432	0.0799355	23621	BACE1	beta-site APP-cleaving enzyme 1
-0.278622	0.080005	259308	C9orf144B	family with sequence similarity 205, member A
-0.266095	0.0800859	55833	UBAP2	ubiquitin associated protein 2
0.262146	0.0801774	4791	NFKB2	nuclear factor of kappa light polypeptide gene enhancer in B-cells 2 (p49/p100)
0.2684	0.0801774	23135	KDM6B	lysine (K)-specific demethylase 6B
0.281387	0.0807041	5521	PPP2R2B	protein phosphatase 2, regulatory subunit B, beta
0.281337	0.0807041	6372	CXCL6	chemokine (C-X-C motif) ligand 6
-0.263185	0.0807041	51237	MZB1	marginal zone B and B1 cell-specific protein
0.261337	0.0807041	163033	ZNF579	zinc finger protein 579
-0.272401	0.0807041	57407	NMRAL1	NmrA-like family domain containing 1
-0.268572	0.0807041	4722	NDUFS3	NADH dehydrogenase (ubiquinone) Fe-S protein 3, 30kDa (NADH-coenzyme Q reductase)
0.27282	0.0807041	929	CD14	CD14 molecule
0.272011	0.0807823	100505929	C21orf37	long intergenic non-protein coding RNA 1549
0.26737	0.0810401	10121	ACTR1A	ARP1 actin-related protein 1 homolog A, centractin alpha (yeast)
0.260629	0.0811389	9454	HOMER3	homer scaffolding protein 3
0.269815	0.0811389	8507	ENC1	ectodermal-neural cortex 1 (with BTB domain)
-0.308971	0.0812692	1993	ELAVL2	ELAV like neuron-specific RNA binding protein 2
0.262863	0.0815082	26512	INTS6	integrator complex subunit 6
-0.283566	0.0815082	23087	TRIM35	tripartite motif containing 35
-0.262593	0.0815082	83759	RBM4B	RNA binding motif protein 4B
0.276885	0.0815304	64319	FBRS	fibrosin
-0.260234	0.0815413	9236	CCPG1	NA
-0.263156	0.0815413	11160	ERLIN2	ER lipid raft associated 2
-0.335178	0.0815413	3273	HRG	histidine-rich glycoprotein
-0.287044	0.0816595	651302	ZNF389	NA
0.260714	0.0817742	8797	TNFRSF10A	tumor necrosis factor receptor superfamily, member 10a
0.26032	0.0819009	57211	GPR126	adhesion G protein-coupled receptor G6
0.259899	0.082026	123745	PLA2G4E	phospholipase A2, group IVE
0.25961	0.0826524	23536	ADAT1	adenosine deaminase, tRNA-specific 1
-0.261923	0.0826524	346689	KLRG2	killer cell lectin-like receptor subfamily G, member 2
0.261327	0.0826682	6307	SC4MOL	methylsterol monooxygenase 1
0.259528	0.0827153	4155	MBP	myelin basic protein
0.259645	0.0827815	6096	RORB	RAR-related orphan receptor B
0.259448	0.082893	79650	C16orf57	U6 snRNA biogenesis 1
-0.269846	0.082893	1174	AP1S1	adaptor-related protein complex 1, sigma 1 subunit
0.260564	0.082893	285419	LOC285419	long intergenic non-protein coding RNA 1091
-0.264279	0.082893	55384	MEG3	maternally expressed 3 (non-protein coding)
-0.259143	0.082893	27314	RAB30	RAB30, member RAS oncogene family
-0.270746	0.0833442	653820	FAM72B	family with sequence similarity 72, member B
-0.261247	0.0833442	285175	UNC80	NA
-0.297992	0.0833442	388550	FLJ41856	carcinoembryonic antigen-related cell adhesion molecule 22, pseudogene
0.268887	0.083573	72	ACTG2	actin, gamma 2, smooth muscle, enteric
0.258834	0.0836296	79649	MAP7D3	MAP7 domain containing 3
0.261432	0.0837801	2297	FOXD1	forkhead box D1
0.258561	0.0837801	9282	MED14	mediator complex subunit 14
-0.258427	0.0837801	646486	FABP12	fatty acid binding protein 12
0.260955	0.0838785	57222	ERGIC1	endoplasmic reticulum-golgi intermediate compartment (ERGIC) 1
-0.266025	0.0840093	6201	RPS7	ribosomal protein S7
0.27466	0.084135	26262	TSPAN17	tetraspanin 17
-0.269899	0.0842457	57335	ZNF286A	zinc finger protein 286A
0.258356	0.0842854	162427	LOC162427	family with sequence similarity 134, member C
0.258068	0.084402	359948	IRF2BP2	interferon regulatory factor 2 binding protein 2
0.26675	0.084402	3834	KIF25	kinesin family member 25
0.258062	0.0844222	5989	RFX1	regulatory factor X, 1 (influences HLA class II expression)
-0.2605	0.0844524	55609	ZNF280C	zinc finger protein 280C
0.260368	0.0846232	57121	LPAR5	lysophosphatidic acid receptor 5
0.281867	0.0846232	59341	TRPV4	transient receptor potential cation channel, subfamily V, member 4
-0.257771	0.0846232	56915	EXOSC5	exosome component 5
-0.258124	0.0846414	6203	RPS9	ribosomal protein S9
-0.260832	0.0848489	25974	MMACHC	methylmalonic aciduria (cobalamin deficiency) cblC type, with homocystinuria
-0.293093	0.0850045	667	DST	dystonin
-0.260886	0.0853824	57172	CAMK1G	calcium/calmodulin-dependent protein kinase IG
-0.257202	0.085442	201965	RWDD4	RWD domain containing 4
0.269449	0.0854551	1948	EFNB2	ephrin-B2
-0.264594	0.0855425	23205	ACSBG1	acyl-CoA synthetase bubblegum family member 1
0.261527	0.0856075	6804	STX1A	syntaxin 1A (brain)
0.264018	0.0856075	1021	CDK6	cyclin-dependent kinase 6
0.257	0.0856075	23207	PLEKHM2	pleckstrin homology domain containing, family M (with RUN domain) member 2
-0.259846	0.0856075	5788	PTPRC	NA
0.257015	0.0857961	1992	SERPINB1	serpin peptidase inhibitor, clade B (ovalbumin), member 1
0.267736	0.0857961	4084	MXD1	MAX dimerization protein 1
0.256687	0.0857961	124044	SPATA2L	spermatogenesis associated 2-like
0.260271	0.0857961	202151	RANBP3L	RAN binding protein 3-like
0.279104	0.0857961	376940	ZC3H6	zinc finger CCCH-type containing 6
-0.295924	0.0857961	644076	GLYCAM1	glycosylation dependent cell adhesion molecule 1 (pseudogene)
-0.259333	0.0857961	3142	HLX	H2.0-like homeobox
-0.266951	0.0857961	6450	SH3BGR	SH3 domain binding glutamate-rich protein
-0.259768	0.0857961	84866	TMEM25	transmembrane protein 25
-0.256559	0.0857961	5683	PSMA2	proteasome (prosome, macropain) subunit, alpha type, 2
-0.266706	0.0857961	521	ATP5I	ATP synthase, H+ transporting, mitochondrial Fo complex, subunit E
-0.270961	0.0860306	8786	RGS11	regulator of G-protein signaling 11
0.296445	0.0861578	8312	AXIN1	axin 1
-0.263403	0.0861578	7289	TULP3	tubby like protein 3
0.256828	0.0862663	56999	ADAMTS9	ADAM metallopeptidase with thrombospondin type 1 motif, 9
-0.283736	0.0862663	286042	FLJ10661	family with sequence similarity 86, member A pseudogene
0.289845	0.0862663	11326	VSIG4	V-set and immunoglobulin domain containing 4
-0.263529	0.0862663	286128	ZFP41	ZFP41 zinc finger protein
-0.276352	0.0862663	339456	TMEM52	transmembrane protein 52
-0.280619	0.0862663	3963	LGALS7	NA
-0.262523	0.0862663	4783	NFIL3	nuclear factor, interleukin 3 regulated
0.276892	0.0865304	1445	CSK	c-src tyrosine kinase
-0.264711	0.0865304	5705	PSMC5	proteasome (prosome, macropain) 26S subunit, ATPase, 5
-0.260135	0.086563	10266	RAMP2	receptor (G protein-coupled) activity modifying protein 2
-0.263246	0.086563	3018	HIST1H2BB	histone cluster 1, H2bb
0.305614	0.0865694	7113	TMPRSS2	transmembrane protease, serine 2
0.276927	0.0865694	49855	SCAPER	S-phase cyclin A-associated protein in the ER
-0.257834	0.0865694	153643	FAM81B	family with sequence similarity 81, member B
-0.2661	0.0865694	684	BST2	bone marrow stromal cell antigen 2
0.282347	0.0865882	51161	C3orf18	chromosome 3 open reading frame 18
-0.26126	0.0865882	5860	QDPR	quinoid dihydropteridine reductase
-0.258467	0.0868655	6141	RPL18	ribosomal protein L18
0.319301	0.0869878	56265	CPXM1	carboxypeptidase X (M14 family), member 1
0.262202	0.0869878	203100	HTRA4	HtrA serine peptidase 4
0.261373	0.0869878	100128788	LOC100128788	SRRM2 antisense RNA 1
0.259979	0.0869878	51351	ZNF117	zinc finger protein 117
-0.265651	0.0869878	10360	NPM3	nucleophosmin/nucleoplasmin 3
0.267676	0.0869878	25976	TIPARP	TCDD-inducible poly(ADP-ribose) polymerase
-0.262939	0.0869957	8743	TNFSF10	tumor necrosis factor (ligand) superfamily, member 10
-0.258358	0.0869957	51574	LARP7	La ribonucleoprotein domain family, member 7
-0.283478	0.0869957	9304	SNORD22	small nucleolar RNA, C/D box 22
0.256167	0.0870687	340307	CTAGE6P	CTAGE family, member 6
-0.257394	0.0871435	389677	RBM12B	RNA binding motif protein 12B
0.255819	0.0871811	3606	IL18	interleukin 18
-0.264033	0.0871811	644672	CLDN25	claudin 25
-0.261922	0.0871811	388965	FUNDC2	FUN14 domain containing 2 pseudogene 2
-0.257875	0.0871823	4779	NFE2L1	nuclear factor, erythroid 2-like 1
0.258049	0.0873684	64210	MMS19	MMS19 nucleotide excision repair homolog (S. cerevisiae)
0.255578	0.0874436	55048	VPS37C	vacuolar protein sorting 37 homolog C (S. cerevisiae)
0.297811	0.0875408	8826	IQGAP1	IQ motif containing GTPase activating protein 1
-0.256152	0.0875408	164091	PAQR7	progestin and adipoQ receptor family member VII
-0.260943	0.0875408	119504	ANAPC16	anaphase promoting complex subunit 16
-0.264638	0.0875591	3033	HADH	hydroxyacyl-CoA dehydrogenase
0.267801	0.0877186	221895	JAZF1	JAZF zinc finger 1
-0.256603	0.0877186	26013	L3MBTL1	l(3)mbt-like 1 (Drosophila)
-0.268906	0.0877186	400752	LOC400752	long intergenic non-protein coding RNA 1144
0.261713	0.0877186	147912	SIX5	SIX homeobox 5
-0.300621	0.0877295	51145	LOC51145	NA
-0.254539	0.0877725	55100	GUSBL2	glucuronidase, beta pseudogene 4
0.266869	0.0879967	3098	HK1	hexokinase 1
0.254168	0.088097	90485	ZNF835	zinc finger protein 835
-0.259222	0.0882419	84310	C7orf50	chromosome 7 open reading frame 50
0.396969	0.0884026	6781	STC1	stanniocalcin 1
-0.25894	0.0886157	440829	SHISA8	shisa family member 8
-0.256822	0.0886157	27235	COQ2	coenzyme Q2 4-hydroxybenzoate polyprenyltransferase
-0.254567	0.0886157	2029	ENSA	endosulfine alpha
-0.255458	0.0886157	79763	ISOC2	isochorismatase domain containing 2
0.259592	0.088744	51617	HMP19	HMP19 protein
0.259511	0.088744	100509575	SSX6	synovial sarcoma, X breakpoint 6 (pseudogene)
-0.261321	0.088744	90780	PYGO2	pygopus family PHD finger 2
-0.286653	0.088744	56971	CEACAM19	carcinoembryonic antigen-related cell adhesion molecule 19
-0.260909	0.088744	282566	C21orf71	long intergenic non-protein coding RNA 515
-0.253546	0.088744	8993	PGLYRP1	peptidoglycan recognition protein 1
-0.260226	0.088744	60526	C2orf43	chromosome 2 open reading frame 43
0.254017	0.088744	200317	FLJ23865	NA
-0.269853	0.088744	8996	NOL3	nucleolar protein 3 (apoptosis repressor with CARD domain)
-0.256691	0.088744	2825	GPR1	G protein-coupled receptor 1
0.292501	0.0887548	205860	TRIML2	tripartite motif family-like 2
0.270323	0.0888295	79169	C1orf35	chromosome 1 open reading frame 35
-0.254952	0.0888795	51070	NOSIP	nitric oxide synthase interacting protein
0.255185	0.0890879	760	CA2	carbonic anhydrase II
0.254968	0.0894305	7159	TP53BP2	tumor protein p53 binding protein 2
0.264447	0.0894723	5424	POLD1	polymerase (DNA directed), delta 1, catalytic subunit
-0.254514	0.0894978	646626	LOC646626	NA
-0.252912	0.0897634	65267	WNK3	WNK lysine deficient protein kinase 3
-0.253879	0.0898263	136306	SVOPL	SVOP-like
-0.272586	0.0898792	23770	FKBP8	FK506 binding protein 8, 38kDa
0.254305	0.0899993	80019	UBTD1	ubiquitin domain containing 1
0.261566	0.0900821	8216	LZTR1	leucine-zipper-like transcription regulator 1
0.279499	0.0907248	201799	TMEM154	transmembrane protein 154
0.263558	0.0908011	55357	TBC1D2	TBC1 domain family, member 2
-0.271844	0.0908908	2286	FKBP2	FK506 binding protein 2, 13kDa
-0.251942	0.0913203	645922	S100A7L2	S100 calcium binding protein A7-like 2
-0.253956	0.0913946	10007	GNPDA1	glucosamine-6-phosphate deaminase 1
0.252325	0.0913946	10410	IFITM3	interferon induced transmembrane protein 3
0.255657	0.0913949	84260	TCHP	trichoplein, keratin filament binding
-0.251878	0.0914259	64591	TSPY2	NA
-0.254995	0.0916576	140886	PABPC5	poly(A) binding protein, cytoplasmic 5
-0.254861	0.0916576	221294	NT5DC1	5'-nucleotidase domain containing 1
-0.275585	0.0916576	65003	MRPL11	mitochondrial ribosomal protein L11
-0.25486	0.0918748	337976	KRTAP20-2	keratin associated protein 20-2
0.255583	0.0919836	94026	POM121L2	POM121 transmembrane nucleoporin-like 2
-0.267108	0.0920845	80069	C6orf208	long intergenic non-protein coding RNA 574
0.269641	0.0921355	219931	TPCN2	two pore segment channel 2
-0.261356	0.0921574	26147	PHF19	PHD finger protein 19
0.258714	0.0922121	50650	ARHGEF3	Rho guanine nucleotide exchange factor (GEF) 3
0.251142	0.0922121	2621	GAS6	growth arrest-specific 6
0.258526	0.0922121	4752	NEK3	NIMA-related kinase 3
0.254367	0.0922121	256472	TMEM151A	transmembrane protein 151A
0.250981	0.0922121	196415	C12orf77	chromosome 12 open reading frame 77
0.250942	0.0922121	780	DDR1	discoidin domain receptor tyrosine kinase 1
-0.251984	0.0922121	221481	C6orf81	armadillo repeat containing 12
-0.257883	0.0922121	51074	APIP	APAF1 interacting protein
-0.251331	0.0922121	84847	MGC16075	long intergenic non-protein coding RNA 525
-0.255262	0.0922121	6391	SDHC	succinate dehydrogenase complex, subunit C, integral membrane protein, 15kDa
-0.273235	0.0922121	83882	TSPAN10	tetraspanin 10
-0.271408	0.0923016	442117	GALNTL6	NA
0.289765	0.0923763	51352	WIT1	WT1 antisense RNA
0.263469	0.0924524	3643	INSR	insulin receptor
-0.272677	0.0924776	10896	OCLM	oculomedin
-0.26342	0.0924824	54581	SCAND2	SCAN domain containing 2 pseudogene
0.250682	0.0924843	9344	TAOK2	TAO kinase 2
-0.260644	0.09271	64946	CENPH	centromere protein H
0.256726	0.092713	23310	NCAPD3	non-SMC condensin II complex, subunit D3
-0.251313	0.0928921	54830	NUP62CL	nucleoporin 62kDa C-terminal like
0.250397	0.0929084	26000	TBC1D10B	TBC1 domain family, member 10B
0.250371	0.0929084	3002	GZMB	granzyme B (granzyme 2, cytotoxic T-lymphocyte-associated serine esterase 1)
-0.280691	0.093029	9618	TRAF4	TNF receptor-associated factor 4
-0.26463	0.093029	644890	MEIG1	meiosis/spermiogenesis associated 1
-0.264915	0.093029	10778	ZNFPHEX133	zinc finger protein 271, pseudogene
0.256603	0.0930675	55331	ACER3	alkaline ceramidase 3
-0.252215	0.0930675	7574	ZNF26	zinc finger protein 26
-0.251333	0.0932277	26071	FAM127B	family with sequence similarity 127, member B
-0.250674	0.0932558	1553	CYP2A13	cytochrome P450, family 2, subfamily A, polypeptide 13
0.255852	0.0932558	84446	BRSK1	BR serine/threonine kinase 1
0.256797	0.0934731	84901	NFATC2IP	nuclear factor of activated T-cells, cytoplasmic, calcineurin-dependent 2 interacting protein
0.260987	0.0936911	8976	WASL	Wiskott-Aldrich syndrome-like
0.250853	0.0936928	3099	HK2	hexokinase 2
0.253484	0.0938683	308	ANXA5	annexin A5
-0.253075	0.0938683	133584	EGFLAM	EGF-like, fibronectin type III and laminin G domains
0.250432	0.0938685	5351	PLOD1	procollagen-lysine, 2-oxoglutarate 5-dioxygenase 1
-0.250241	0.0938685	55999	NXF4	nuclear RNA export factor 4 pseudogene
0.260568	0.0939529	55624	POMGNT1	protein O-linked mannose N-acetylglucosaminyltransferase 1 (beta 1,2-)
-0.256701	0.0939529	645683	RPL13AP3	ribosomal protein L13a pseudogene 3
-0.273076	0.0939529	7388	UQCRH	ubiquinol-cytochrome c reductase hinge protein
0.260871	0.0940717	79827	CLMP	CXADR-like membrane protein
0.253044	0.0944446	4146	MATN1	matrilin 1, cartilage matrix protein
-0.249833	0.0944446	131076	CCDC58	coiled-coil domain containing 58
0.266308	0.0944611	728343	NXF2B	NA
-0.253182	0.0948059	79800	ALS2CR8	calcium responsive transcription factor
-0.26159	0.0948059	1891	ECH1	enoyl CoA hydratase 1, peroxisomal
0.249344	0.0949641	3681	ITGAD	integrin, alpha D
0.260113	0.095062	720	C4A	complement component 4A (Rodgers blood group)
-0.25236	0.095062	100289019	LOC100289019	SLC25A25 antisense RNA 1
0.295867	0.0950861	10745	PHTF1	putative homeodomain transcription factor 1
-0.253373	0.0960025	1650	DDOST	dolichyl-diphosphooligosaccharide--protein glycosyltransferase subunit (non-catalytic)
0.248394	0.0962251	23286	WWC1	WW and C2 domain containing 1
0.267445	0.0964311	10151	HNRPA3	heterogeneous nuclear ribonucleoprotein A3 pseudogene 1
-0.248448	0.096523	8581	LY6D	lymphocyte antigen 6 complex, locus D
0.25355	0.096584	51148	CERCAM	cerebral endothelial cell adhesion molecule
0.256448	0.0966472	256148	OR4S1	olfactory receptor, family 4, subfamily S, member 1
-0.255343	0.0966472	645367	GGT8P	gamma-glutamyltransferase 8 pseudogene
0.259337	0.0968387	116985	ARAP1	ArfGAP with RhoGAP domain, ankyrin repeat and PH domain 1
-0.263157	0.0968387	7419	VDAC3	voltage-dependent anion channel 3
0.266051	0.0972919	1462	VCAN	versican
0.255716	0.0972919	344558	SH3RF3	SH3 domain containing ring finger 3
0.259659	0.0972919	11170	FAM107A	family with sequence similarity 107, member A
-0.258713	0.0972919	1400	CRMP1	collapsin response mediator protein 1
0.266863	0.0972919	687	KLF9	Kruppel-like factor 9
0.247728	0.097326	128434	VSTM2L	V-set and transmembrane domain containing 2 like
0.258287	0.097326	1455	CSNK1G3	casein kinase 1, gamma 2
0.249732	0.097326	490	ATP2B1	ATPase, Ca++ transporting, plasma membrane 1
0.248258	0.097326	10207	hINADL	NA
0.251157	0.097326	29894	CPSF1	cleavage and polyadenylation specific factor 1, 160kDa
-0.247551	0.097326	1280	COL2A1	collagen, type II, alpha 1
-0.24781	0.0973721	515	ATP5F1	ATP synthase, H+ transporting, mitochondrial Fo complex, subunit B1
0.251901	0.0975258	83606	C22orf13	guanylyl cyclase domain containing 1
0.247657	0.0975408	85414	SLC45A3	solute carrier family 45, member 3
-0.247459	0.0975408	283337	ZNF740	zinc finger protein 740
0.266623	0.0976689	81050	OR5AC2	olfactory receptor, family 5, subfamily AC, member 2
0.248672	0.0978747	5208	PFKFB2	6-phosphofructo-2-kinase/fructose-2,6-biphosphatase 2
-0.2493	0.0978747	55856	ACOT13	acyl-CoA thioesterase 13
0.25538	0.0980884	1039	CDR2	cerebellar degeneration-related protein 2, 62kDa
-0.249815	0.0980884	84885	ZDHHC12	zinc finger, DHHC-type containing 12
-0.246973	0.0980884	55268	ECHDC2	enoyl CoA hydratase domain containing 2
0.252924	0.0981042	10627	MYL12A	myosin, light chain 12A, regulatory, non-sarcomeric
0.249738	0.0981557	3689	ITGB2	integrin, beta 2 (complement component 3 receptor 3 and 4 subunit)
0.28055	0.0984723	25829	TMEM184B	transmembrane protein 184B
0.255684	0.0984723	23263	MCF2L	NA
-0.250213	0.0984723	138241	C9orf85	chromosome 9 open reading frame 85
0.256381	0.0984723	220323	OAF	OAF homolog (Drosophila)
0.251397	0.098501	4642	MYO1D	myosin ID
0.246621	0.0986557	3134	HLA-F	major histocompatibility complex, class I, F
-0.251534	0.0987422	54454	ATAD2B	ATPase family, AAA domain containing 2B
-0.24669	0.0989095	100506859	LOC100506859	NA
-0.25418	0.0989436	126074	C19orf39	SWIM-type zinc finger 7 associated protein 1
-0.261452	0.0993211	2512	FTL	ferritin, light polypeptide
-0.246552	0.0993606	64062	RBM26	RNA binding motif protein 26
-0.246626	0.0997335	153527	ZMAT2	zinc finger, matrin-type 2
0.255501	0.0999054	2744	GLS	NA
-0.253414	0.0999054	7704	ZBTB16	zinc finger and BTB domain containing 16
-0.26678	0.100182	51227	PIGP	phosphatidylinositol glycan anchor biosynthesis, class P
-0.28709	0.100431	388569	ZNF324B	zinc finger protein 324B
0.245979	0.100599	28231	SLCO4A1	solute carrier organic anion transporter family, member 4A1
-0.245078	0.100851	3858	KRT10	keratin 10, type I
0.268344	0.100852	25932	CLIC4	chloride intracellular channel 4
0.2519	0.10086	79573	TTC13	tetratricopeptide repeat domain 13
0.334301	0.100866	353322	ANKRD37	ankyrin repeat domain 37
-0.24803	0.100866	220988	HNRNPA3	heterogeneous nuclear ribonucleoprotein A3
-0.262271	0.100866	8864	PER2	period circadian clock 2
0.24836	0.100871	503569	FLJ35946	RGMB antisense RNA 1
0.247447	0.100976	117177	RAB3IP	RAB3A interacting protein
0.245118	0.100976	54662	TBC1D13	TBC1 domain family, member 13
-0.246401	0.100976	84269	CHCHD5	coiled-coil-helix-coiled-coil-helix domain containing 5
-0.247234	0.100976	4709	NDUFB3	NADH dehydrogenase (ubiquinone) 1 beta subcomplex, 3, 12kDa
0.244889	0.100985	254268	AKNAD1	NA
0.279877	0.100985	84981	MIR22HG	MIR22 host gene
-0.245239	0.100985	54995	OXSM	3-oxoacyl-ACP synthase, mitochondrial
0.244854	0.101015	23141	ANKLE2	ankyrin repeat and LEM domain containing 2
-0.245053	0.101015	6751	SSTR1	somatostatin receptor 1
-0.244577	0.101015	10635	RAD51AP1	RAD51 associated protein 1
0.24479	0.101072	793	CALB1	calbindin 1, 28kDa
0.247133	0.101073	25900	IFFO1	intermediate filament family orphan 1
-0.276812	0.101073	94233	OPN4	opsin 4
-0.252185	0.101073	1378	CR1	complement component (3b/4b) receptor 1 (Knops blood group)
-0.252868	0.101073	79154	DHRS11	dehydrogenase/reductase (SDR family) member 11
-0.276534	0.101073	8644	AKR1C3	aldo-keto reductase family 1, member C3
0.244156	0.1018	29766	TMOD3	tropomodulin 3 (ubiquitous)
0.276669	0.1018	6237	RRAS	related RAS viral (r-ras) oncogene homolog
0.244995	0.101822	26207	PITPNC1	phosphatidylinositol transfer protein, cytoplasmic 1
0.25281	0.101822	127845	GOLT1A	golgi transport 1A
-0.288381	0.101822	9360	PPIG	peptidylprolyl isomerase G (cyclophilin G)
-0.297032	0.101822	11143	MYST2	K(lysine) acetyltransferase 7
-0.27499	0.101822	84520	C14orf142	chromosome 14 open reading frame 142
-0.247116	0.101822	84191	FAM96A	family with sequence similarity 96, member A
0.249605	0.102158	27019	DNAI1	dynein, axonemal, intermediate chain 1
-0.245959	0.10233	29842	TFCP2L1	transcription factor CP2-like 1
0.253337	0.102432	65010	SLC26A6	solute carrier family 26 (anion exchanger), member 6
0.243483	0.10245	64838	FNDC4	fibronectin type III domain containing 4
0.243315	0.10245	219790	RTKN2	rhotekin 2
-0.246323	0.10245	10974	C10orf116	adipogenesis regulatory factor
-0.243248	0.10245	285423	BC031092	NA
-0.267591	0.10245	27068	PPA2	pyrophosphatase (inorganic) 2
-0.245805	0.10245	64798	DEPTOR	DEP domain containing MTOR-interacting protein
-0.243746	0.10245	8363	HIST1H4J	NA
0.264588	0.102474	9249	DHRS3	dehydrogenase/reductase (SDR family) member 3
-0.254623	0.102619	376132	LRRC10	leucine rich repeat containing 10
-0.255354	0.10275	59342	SCPEP1	serine carboxypeptidase 1
0.261104	0.102784	3775	KCNK1	potassium channel, two pore domain subfamily K, member 1
0.245855	0.102827	84206	MEX3B	mex-3 RNA binding family member B
0.248974	0.102827	1605	DAG1	dystroglycan 1 (dystrophin-associated glycoprotein 1)
0.242893	0.102862	3904	LAIR2	leukocyte-associated immunoglobulin-like receptor 2
-0.248329	0.102862	84987	C12orf62	COX14 cytochrome c oxidase assembly factor
0.243037	0.102878	3652	IPP	intracisternal A particle-promoted polypeptide
0.242921	0.103197	10678	B3GNT2	UDP-GlcNAc:betaGal beta-1,3-N-acetylglucosaminyltransferase 2
0.294683	0.103352	23095	KIF1B	kinesin family member 1B
-0.243452	0.103538	9136	RRP9	ribosomal RNA processing 9, small subunit (SSU) processome component, homolog (yeast)
0.245891	0.103579	9322	TRIP10	thyroid hormone receptor interactor 10
-0.244017	0.103579	64593	RBMY3AP	RNA binding motif protein, Y-linked, family 3, member A pseudogene
-0.25133	0.103579	140831	ZSWIM3	zinc finger, SWIM-type containing 3
0.24389	0.103671	535	ATP6V0A1	ATPase, H+ transporting, lysosomal V0 subunit a1
0.257094	0.103725	10498	CARM1	coactivator-associated arginine methyltransferase 1
-0.24247	0.104272	81605	URM1	ubiquitin related modifier 1
-0.243323	0.104301	401498	TMEM215	transmembrane protein 215
-0.254664	0.104321	390660	FLJ00317	NA
-0.244166	0.104321	8493	PPM1D	protein phosphatase, Mg2+/Mn2+ dependent, 1D
-0.24315	0.104685	6048	RNF5	ring finger protein 5, E3 ubiquitin protein ligase pseudogene 1
-0.262457	0.104799	645191	LINGO3	leucine rich repeat and Ig domain containing 3
0.245746	0.104848	137994	LETM2	leucine zipper-EF-hand containing transmembrane protein 2
0.242293	0.105118	114793	FMNL2	formin-like 2
0.262318	0.105118	10645	CAMKK2	calcium/calmodulin-dependent protein kinase kinase 2, beta
0.241299	0.105118	55616	ASAP3	ArfGAP with SH3 domain, ankyrin repeat and PH domain 3
0.271378	0.105118	10737	RFPL3ANT	RFPL3 antisense
-0.247986	0.105118	7062	TCHH	trichohyalin
0.242304	0.105567	57574	MARCH4	membrane-associated ring finger (C3HC4) 4, E3 ubiquitin protein ligase
0.280586	0.105654	27013	CNPPD1	cyclin Pas1/PHO80 domain containing 1
-0.258711	0.105654	285195	SLC9A9	solute carrier family 9, subfamily A (NHE9, cation proton antiporter 9), member 9
-0.248755	0.105739	2974	GUCY1B2	guanylate cyclase 1, soluble, beta 2 (pseudogene)
-0.258783	0.105896	28984	C13orf15	regulator of cell cycle
0.242316	0.105934	81602	CDADC1	cytidine and dCMP deaminase domain containing 1
0.241874	0.106013	23564	DDAH2	dimethylarginine dimethylaminohydrolase 2
-0.253259	0.106214	3447	IFNA13	interferon, alpha 13
-0.241192	0.106486	5775	PTPN4	protein tyrosine phosphatase, non-receptor type 4 (megakaryocyte)
0.242007	0.10685	441666	LOC441666	zinc finger protein 91 pseudogene
-0.26573	0.10689	5290	PIK3CA	phosphatidylinositol-4,5-bisphosphate 3-kinase, catalytic subunit alpha
-0.240457	0.10689	11158	RABL2B	RAB, member of RAS oncogene family-like 2B
-0.243613	0.10702	8404	SPARCL1	SPARC-like 1 (hevin)
0.239719	0.107577	84902	CCDC123	centrosomal protein 89kDa
-0.240839	0.107577	112970	KTI12	KTI12 homolog, chromatin associated (S. cerevisiae)
0.241374	0.107797	301	ANXA1	annexin A1
0.240104	0.107797	51458	RHCG	Rh family, C glycoprotein
0.239962	0.107797	55879	GABRQ	gamma-aminobutyric acid (GABA) A receptor, theta
0.268226	0.107797	9575	CLOCK	clock circadian regulator
0.242649	0.107797	26953	RANBP6	RAN binding protein 6
-0.241425	0.107914	54951	COMMD8	COMM domain containing 8
-0.243248	0.107914	84798	C19orf48	chromosome 19 open reading frame 48
-0.250512	0.108045	121457	IKBIP	IKBKB interacting protein
-0.259123	0.108045	132241	RPL32P3	NA
-0.239474	0.108057	51128	SAR1B	secretion associated, Ras related GTPase 1B
-0.240174	0.108073	2543	GAGE1	G antigen 1
0.241155	0.108152	1522	CTSZ	cathepsin Z
0.250639	0.108532	26136	TES	testin LIM domain protein
-0.239167	0.108532	9935	MAFB	v-maf avian musculoaponeurotic fibrosarcoma oncogene homolog B
0.239377	0.108661	56648	EIF5A2	eukaryotic translation initiation factor 5A2
0.24977	0.108661	65059	RAPH1	Ras association (RalGDS/AF-6) and pleckstrin homology domains 1
0.238873	0.108995	9988	DMTF1	cyclin D binding myb-like transcription factor 1
-0.239115	0.109078	154791	C7orf55	chromosome 7 open reading frame 55
0.245231	0.109164	340024	SLC6A19	solute carrier family 6 (neutral amino acid transporter), member 19
0.238348	0.10926	90441	ZNF622	zinc finger protein 622
-0.253458	0.10926	145814	PGPEP1L	pyroglutamyl-peptidase I-like
-0.23936	0.109349	400506	C16orf88	lysine-rich nucleolar protein 1
0.268985	0.109349	400927	LOC400927	NA
-0.239586	0.109349	84319	C3orf26	cms1 ribosomal small subunit homolog (yeast)
0.239157	0.109349	11214	AKAP13	A kinase (PRKA) anchor protein 13
-0.2657	0.109349	6414	SEPP1	selenoprotein P, plasma, 1
-0.273804	0.11012	441178	AL832737	NA
0.244441	0.110374	25777	SUN2	Sad1 and UNC84 domain containing 2
-0.239881	0.110535	28958	CCDC56	cytochrome c oxidase assembly factor 3
-0.237625	0.110558	26824	RNU11	RNA, U11 small nuclear
-0.242902	0.110691	7013	TERF1	telomeric repeat binding factor (NIMA-interacting) 1
0.237504	0.110807	2491	CENPI	centromere protein I
-0.237051	0.111995	123263	MTFMT	mitochondrial methionyl-tRNA formyltransferase
0.25803	0.112161	28227	PPP2R3B	protein phosphatase 2, regulatory subunit B'', beta
0.242056	0.112222	196483	FAM86A	eukaryotic elongation factor 2 lysine methyltransferase
-0.251929	0.112523	28978	TMEM14A	transmembrane protein 14A
0.236851	0.113115	54936	ADPRHL2	ADP-ribosylhydrolase like 2
-0.237182	0.113115	9556	C14orf2	chromosome 14 open reading frame 2
-0.236471	0.11319	28977	MRPL42	mitochondrial ribosomal protein L42
-0.236319	0.113542	1512	CTSH	cathepsin H
-0.259248	0.113634	29968	PSAT1	phosphoserine aminotransferase 1
-0.250424	0.113679	50616	IL22	interleukin 22
-0.238017	0.11373	4358	MPV17	MpV17 mitochondrial inner membrane protein
0.23652	0.113811	10981	RAB32	RAB32, member RAS oncogene family
0.271388	0.113811	26034	IPCEF1	interaction protein for cytohesin exchange factors 1
-0.245457	0.113811	741	ZNHIT2	zinc finger, HIT-type containing 2
-0.249462	0.113811	9765	ZFYVE16	zinc finger, FYVE domain containing 16
-0.23584	0.11411	3338	DNAJC4	DnaJ (Hsp40) homolog, subfamily C, member 4
-0.271782	0.114526	10573	MRPL28	mitochondrial ribosomal protein L28
-0.252856	0.114913	10960	LMAN2	lectin, mannose-binding 2
0.236764	0.11517	8672	EIF4G3	eukaryotic translation initiation factor 4 gamma, 3
-0.239558	0.115268	847	CAT	catalase
0.239401	0.115547	285231	FBXW12	F-box and WD repeat domain containing 12
-0.244028	0.115547	54939	COMMD4	COMM domain containing 4
0.254835	0.115547	100131980	ZNF705G	zinc finger protein 705G
-0.237175	0.115913	56676	ASCL3	achaete-scute family bHLH transcription factor 3
-0.237243	0.11643	27075	TSPAN13	tetraspanin 13
-0.234855	0.11643	140609	NEK7	NIMA-related kinase 7
0.249029	0.116877	10712	FAM189B	family with sequence similarity 189, member B
0.236905	0.116892	51054	PLEKHA8P1	pleckstrin homology domain containing, family A member 8 pseudogene 1
0.240884	0.116892	387597	ILDR2	immunoglobulin-like domain containing receptor 2
-0.238066	0.116892	51652	VPS24	NA
0.234633	0.117018	25839	COG4	component of oligomeric golgi complex 4
0.257432	0.1171	81037	CLPTM1L	CLPTM1-like
0.259701	0.1171	9081	PRY	PTPN13-like, Y-linked
-0.362071	0.1171	8856	NR1I2	nuclear receptor subfamily 1, group I, member 2
-0.27279	0.1171	284440	LOC284440	long intergenic non-protein coding RNA 663
0.247153	0.117526	3669	ISG20	interferon stimulated exonuclease gene 20kDa
0.248448	0.117526	10801	SEPT9	septin 9
0.248872	0.117526	93349	SP140L	NA
-0.256001	0.117526	493911	PHOSPHO2	phosphatase, orphan 2
0.242477	0.117783	153577	LOC153577	NA
-0.236382	0.117943	79136	G6E	lymphocyte antigen 6 complex, locus G6E (pseudogene)
-0.243365	0.118029	518	ATP5G3	ATP synthase, H+ transporting, mitochondrial Fo complex, subunit C3 (subunit 9)
-0.247939	0.118224	81831	NETO2	neuropilin (NRP) and tolloid (TLL)-like 2
0.233463	0.118224	6224	RPS20	ribosomal protein S20
-0.271293	0.118224	729177	LOC729177	neuroblastoma associated transcript 1
-0.242309	0.118224	285943	AK311383	NA
-0.238865	0.118378	81502	HM13	histocompatibility (minor) 13
-0.234731	0.118451	5970	RELA	v-rel avian reticuloendotheliosis viral oncogene homolog A
0.241387	0.118833	90592	ZNF700	zinc finger protein 700
0.247845	0.118866	7707	ZNF148	zinc finger protein 148
-0.244603	0.119051	9538	PIG8	etoposide induced 2.4
0.232928	0.119069	64761	PARP12	poly (ADP-ribose) polymerase family, member 12
-0.256325	0.119352	9962	SLC23A2	solute carrier family 23 (ascorbic acid transporter), member 2
0.252847	0.119554	79581	GPR172A	solute carrier family 52 (riboflavin transporter), member 2
0.233415	0.119554	109	ADCY3	adenylate cyclase 3
-0.233014	0.119555	1289	COL5A1	collagen, type V, alpha 1
-0.233254	0.119929	729252	KRT16P3	NA
0.235641	0.119935	151162	LOC151162	NA
0.263235	0.119935	6289	SAA2	NA
-0.247029	0.120037	10998	SLC27A5	solute carrier family 27 (fatty acid transporter), member 5
-0.238784	0.120509	642	BLMH	bleomycin hydrolase
-0.235906	0.120509	6286	S100P	S100 calcium binding protein P
-0.234746	0.120583	3176	HNMT	histamine N-methyltransferase
-0.240562	0.120583	1178	CLC	Charcot-Leyden crystal galectin
-0.234168	0.120583	2619	GAS1	growth arrest-specific 1
-0.245358	0.120847	219927	MRPL21	mitochondrial ribosomal protein L21
-0.256157	0.121121	1646	AKR1C2	aldo-keto reductase family 1, member C2
0.285914	0.121472	2633	GBP1	guanylate binding protein 1, interferon-inducible
0.233162	0.121629	8710	SERPINB7	serpin peptidase inhibitor, clade B (ovalbumin), member 7
0.244603	0.121744	90342	FER1L5	fer-1-like family member 5
0.231629	0.121867	56300	IL1F9	interleukin 36, gamma
-0.242382	0.121894	53340	SPA17	sperm autoantigenic protein 17
0.232686	0.121899	100128782	C9orf130	long intergenic non-protein coding RNA 476
0.233108	0.121899	4818	NKG7	natural killer cell granule protein 7
-0.232299	0.122159	55320	MIS18BP1	MIS18 binding protein 1
0.24953	0.122165	84659	RNASE7	ribonuclease, RNase A family, 7
-0.249822	0.122165	653583	PHLDB3	pleckstrin homology-like domain, family B, member 3
-0.259619	0.122189	6004	RGS16	regulator of G-protein signaling 16
0.233258	0.122341	389	RHOC	ras homolog family member C
-0.245786	0.122701	1302	COL11A2	collagen, type XI, alpha 2
0.232392	0.122948	6311	ATXN2	ataxin 2
-0.234456	0.122948	25865	PRKD2	protein kinase D2
0.230768	0.122948	23152	CIC	capicua transcriptional repressor
0.236023	0.122948	9110	MTMR4	myotubularin related protein 4
-0.2333	0.123381	6818	SULT1A3	NA
0.232654	0.123574	3716	JAK1	Janus kinase 1
-0.263585	0.123776	51490	C9orf114	chromosome 9 open reading frame 114
0.234128	0.123937	1495	CTNNA1	catenin (cadherin-associated protein), alpha 1, 102kDa
-0.230536	0.123937	54873	PALMD	palmdelphin
-0.23093	0.12417	56947	MFF	mitochondrial fission factor
0.240876	0.124197	8739	HRK	harakiri, BCL2 interacting protein
0.231753	0.124197	55573	CDV3	CDV3 homolog (mouse)
0.231955	0.124516	64399	HHIP	hedgehog interacting protein
-0.230191	0.1248	9253	NUMBL	numb homolog (Drosophila)-like
-0.264038	0.125061	6130	RPL7A	ribosomal protein L7a
-0.229582	0.125424	25940	FAM98A	family with sequence similarity 98, member A
-0.24073	0.125735	400221	AK026100	NA
-0.233744	0.125806	56660	KCNK12	potassium channel, two pore domain subfamily K, member 12
0.230248	0.126068	124460	SNX20	sorting nexin 20
0.229156	0.126068	23624	CBLC	Cbl proto-oncogene C, E3 ubiquitin protein ligase
0.229954	0.126228	388610	TRNP1	TMF1-regulated nuclear protein 1
0.235698	0.126228	56926	NCLN	nicalin
0.230649	0.126228	22993	HMGXB3	HMG box domain containing 3
0.229136	0.126228	9846	GAB2	GRB2-associated binding protein 2
-0.238048	0.1263	114907	FBXO32	F-box protein 32
0.231986	0.126415	23526	HMHA1	histocompatibility (minor) HA-1
-0.228801	0.126443	5861	RAB1A	RAB1A, member RAS oncogene family
-0.229026	0.126443	80194	TMEM134	transmembrane protein 134
-0.265165	0.126732	55179	FAIM	Fas apoptotic inhibitory molecule
-0.229086	0.126732	6746	SSR2	signal sequence receptor, beta (translocon-associated protein beta)
-0.228809	0.126732	4683	NBN	nibrin
-0.230193	0.126894	222234	FAM185A	family with sequence similarity 185, member A
-0.230547	0.1269	11258	DCTN3	dynactin 3 (p22)
0.335926	0.126949	253650	KIAA2015	NA
-0.231423	0.126949	114819	KIAA1922	ciliary rootlet coiled-coil, rootletin pseudogene 3
-0.234465	0.126949	26520	TIMM9	translocase of inner mitochondrial membrane 9 homolog (yeast)
-0.231549	0.126949	84660	CCDC62	coiled-coil domain containing 62
0.231722	0.12697	1627	DBN1	drebrin 1
-0.244978	0.127005	90167	FRMD7	FERM domain containing 7
-0.228647	0.127005	23112	TNRC6B	trinucleotide repeat containing 6B
-0.229722	0.12762	51390	AIG1	androgen-induced 1
-0.235554	0.12762	10929	CR611239	serine/arginine-rich splicing factor 8
-0.228259	0.12762	10284	SAP18	Sin3A-associated protein, 18kDa
-0.250177	0.127689	51154	MRTO4	mRNA turnover 4 homolog (S. cerevisiae)
-0.22867	0.127689	51374	C2orf28	all-trans retinoic acid-induced differentiation factor
-0.242068	0.127752	10501	SEMA6B	sema domain, transmembrane domain (TM), and cytoplasmic domain, (semaphorin) 6B
-0.228349	0.1282	653479	MRPL45P2	mitochondrial ribosomal protein L45 pseudogene 2
-0.238485	0.128442	6695	SPOCK1	sparc/osteonectin, cwcv and kazal-like domains proteoglycan (testican) 1
-0.229873	0.128717	84182	INMT-FAM188B	NA
0.227939	0.128771	5939	RBMS2	RNA binding motif, single stranded interacting protein 2
0.309517	0.128771	140699	C20orf132	maestro heat-like repeat family member 8
-0.240252	0.128819	139285	FAM123B	APC membrane recruitment protein 1
-0.234348	0.128819	1666	DECR1	2,4-dienoyl CoA reductase 1, mitochondrial
0.231921	0.12901	9871	SEC24D	SEC24 family member D
0.234463	0.129213	1786	DNMT1	DNA (cytosine-5-)-methyltransferase 1
-0.229405	0.129318	9815	GIT2	G protein-coupled receptor kinase interacting ArfGAP 2
0.227493	0.129318	84940	CORO6	coronin 6
0.227858	0.129558	144097	C11orf84	chromosome 11 open reading frame 84
0.227037	0.129637	646625	PRHOXNB	ureidoimidazoline (2-oxo-4-hydroxy-4-carboxy-5-) decarboxylase
0.226879	0.129637	284729	ESPN	espin pseudogene
-0.24063	0.129637	400961	PAIP2B	poly(A) binding protein interacting protein 2B
0.231632	0.129797	54622	ARL15	ADP-ribosylation factor-like 15
-0.22792	0.129797	55967	NDUFA12	NADH dehydrogenase (ubiquinone) 1 alpha subcomplex, 12
0.230467	0.129989	404203	SPINK6	serine peptidase inhibitor, Kazal type 6
0.238068	0.130152	10561	IFI44	interferon-induced protein 44
0.232546	0.130264	1054	CEBPG	CCAAT/enhancer binding protein (C/EBP), gamma
0.227363	0.130434	6897	TARS	threonyl-tRNA synthetase
0.240907	0.130434	6744	SSFA2	sperm specific antigen 2
-0.226421	0.130434	114	ADCY8	adenylate cyclase 8 (brain)
-0.227968	0.130434	285966	FAM115C	TRPM8 channel-associated factor 2
0.243676	0.130434	9785	DHX38	DEAH (Asp-Glu-Ala-His) box polypeptide 38
-0.239951	0.130434	131540	ZDHHC19	zinc finger, DHHC-type containing 19
-0.226624	0.130434	1176	AP3S1	adaptor-related protein complex 3, sigma 1 subunit
-0.229131	0.130434	81875	ISG20L2	interferon stimulated exonuclease gene 20kDa-like 2
-0.227078	0.130434	539	ATP5O	ATP synthase, H+ transporting, mitochondrial F1 complex, O subunit
0.226789	0.130434	55861	DBNDD2	NA
0.226594	0.131189	22898	DENND3	DENN/MADD domain containing 3
0.232353	0.131255	57146	TMEM159	transmembrane protein 159
0.248457	0.131528	388135	C15orf59	chromosome 15 open reading frame 59
0.273677	0.131528	3938	LCT	lactase
-0.227013	0.131528	11339	OIP5	Opa interacting protein 5
-0.231328	0.131528	644945	KRT16P3	keratin 16 pseudogene 3
-0.225736	0.131556	79019	CENPM	centromere protein M
-0.231889	0.131556	100130311	C17orf107	chromosome 17 open reading frame 107
-0.243532	0.131556	728196	BC021736	NA
0.24221	0.131556	1848	DUSP6	dual specificity phosphatase 6
0.226051	0.131799	81565	NDEL1	nudE neurodevelopment protein 1-like 1
0.235438	0.131967	10509	SEMA4B	sema domain, immunoglobulin domain (Ig), transmembrane domain (TM) and short cytoplasmic domain, (semaphorin) 4B
0.225875	0.132438	83729	INHBE	inhibin, beta E
-0.226716	0.13248	4799	NFX1	nuclear transcription factor, X-box binding 1
0.227262	0.132785	861	RUNX1	runt-related transcription factor 1
-0.226377	0.133193	642426	LOC642426	NA
0.225754	0.133294	9710	KIAA0355	KIAA0355
0.228614	0.133324	3600	IL15	interleukin 15
-0.228912	0.133423	4255	MGMT	O-6-methylguanine-DNA methyltransferase
0.229356	0.133545	5218	CDK14	claudin 12
-0.224643	0.133545	4830	NME1	NME/NM23 nucleoside diphosphate kinase 1
-0.224823	0.133545	653082	ZDHHC11	NA
-0.231446	0.133692	139341	FUNDC1	FUN14 domain containing 1
0.224945	0.133807	154007	SNRNP48	small nuclear ribonucleoprotein 48kDa (U11/U12)
-0.240629	0.133817	6733	SRPK2	SRSF protein kinase 2
0.229975	0.133923	64175	LEPRE1	prolyl 3-hydroxylase 1
-0.276728	0.133923	23143	LRCH1	leucine-rich repeats and calponin homology (CH) domain containing 1
0.237082	0.134224	400745	SH2D5	SH2 domain containing 5
-0.224178	0.134224	50802	abParts	immunoglobulin kappa variable 1/ORY-1 (pseudogene)
0.233269	0.134321	8985	PLOD3	procollagen-lysine, 2-oxoglutarate 5-dioxygenase 3
0.224439	0.134343	643161	FAM25A	family with sequence similarity 25, member A
0.232059	0.134344	9731	KIAA0562	centrosomal protein 104kDa
-0.227442	0.134507	131118	DNAJC19	DnaJ (Hsp40) homolog, subfamily C, member 19
0.252289	0.13487	8525	DGKZ	diacylglycerol kinase, zeta
-0.225167	0.134932	54539	NDUFB11	NADH dehydrogenase (ubiquinone) 1 beta subcomplex, 11, 17.3kDa
0.22619	0.135199	83541	FAM110A	family with sequence similarity 110, member A
0.226464	0.135199	100128164	LOC100128164	four and a half LIM domains 1 pseudogene
0.236146	0.135199	7673	ZNF222	zinc finger protein 222
-0.224281	0.135199	9248	GPR50	G protein-coupled receptor 50
-0.225199	0.135199	3568	IL5RA	interleukin 5 receptor, alpha
-0.231045	0.135199	617	BCS1L	BC1 (ubiquinol-cytochrome c reductase) synthesis-like
0.224276	0.135527	23344	ESYT1	extended synaptotagmin-like protein 1
0.224632	0.135999	388795	EFCAB8	NA
-0.23357	0.136148	389634	LOC649305	NA
-0.228333	0.136397	54442	LOC652276	NA
0.260389	0.136397	57521	RPTOR	regulatory associated protein of MTOR, complex 1
-0.227312	0.136397	64919	BCL11B	B-cell CLL/lymphoma 11B (zinc finger protein)
0.227931	0.136734	55591	VEZT	vezatin, adherens junctions transmembrane protein
0.226598	0.136734	3927	LASP1	LIM and SH3 protein 1
0.224472	0.136734	284323	ZNF780A	zinc finger protein 780A
0.235146	0.136734	84514	GHDC	GH3 domain containing
-0.222688	0.136734	123169	LEO1	Leo1, Paf1/RNA polymerase II complex component, homolog (S. cerevisiae)
-0.223249	0.136734	1915	EEF1A1	eukaryotic translation elongation factor 1 alpha 1
0.235004	0.136734	114785	MBD6	methyl-CpG binding domain protein 6
-0.226014	0.137292	9054	NFS1	NFS1 cysteine desulfurase
0.227988	0.13737	55785	FGD6	FYVE, RhoGEF and PH domain containing 6
0.250142	0.137666	50846	DHH	desert hedgehog
-0.227917	0.138116	91608	RASL10B	RAS-like, family 10, member B
0.228321	0.138128	1398	CRK	v-crk avian sarcoma virus CT10 oncogene homolog
0.221982	0.138128	115265	DDIT4L	DNA-damage-inducible transcript 4-like
0.227378	0.138128	64839	FBXL17	F-box and leucine-rich repeat protein 17
-0.222024	0.138128	729968	LOC729968	NA
0.267007	0.13847	54436	SH3TC1	SH3 domain and tetratricopeptide repeats 1
-0.226101	0.138631	116064	LRRC58	leucine rich repeat containing 58
-0.243483	0.138909	84286	TMEM175	transmembrane protein 175
0.225465	0.138961	27434	POLM	polymerase (DNA directed), mu
0.229675	0.138961	374897	SBSN	suprabasin
0.22151	0.139066	8463	TEAD2	TEA domain family member 2
0.221942	0.139066	7556	ZNF10	zinc finger protein 10
-0.222652	0.139508	144348	ZNF664	zinc finger protein 664
-0.233211	0.139513	2488	FSHB	follicle stimulating hormone, beta polypeptide
0.222247	0.139764	7048	TGFBR2	transforming growth factor, beta receptor II (70/80kDa)
0.222832	0.13977	57551	TAOK1	TAO kinase 1
-0.225232	0.139935	503639	AK056135	NA
0.222782	0.139942	9759	HDAC4	histone deacetylase 4
-0.221074	0.139942	6392	SDHD	succinate dehydrogenase complex, subunit D, integral membrane protein
0.263326	0.139947	126626	GABPB2	NA
0.224376	0.140162	401114	AX747945	FLJ35816 protein
0.224422	0.140466	5791	PTPRE	protein tyrosine phosphatase, receptor type, E
0.220853	0.140466	79987	SVEP1	sushi, von Willebrand factor type A, EGF and pentraxin domain containing 1
0.221012	0.140466	286495	TTC3P1	tetratricopeptide repeat domain 3 pseudogene 1
-0.234985	0.140466	6520	SLC3A2	solute carrier family 3 (amino acid transporter heavy chain), member 2
-0.221822	0.140466	401138	AMTN	amelotin
0.222483	0.140466	930	CD19	CD19 molecule
-0.225583	0.140466	5612	PRKRIR	protein-kinase, interferon-inducible double stranded RNA dependent inhibitor, repressor of (P58 repressor)
-0.229875	0.140466	79823	CAMKMT	calmodulin-lysine N-methyltransferase
-0.22519	0.140466	79175	ZNF343	zinc finger protein 343
-0.232991	0.140466	286410	ATP11C	ATPase, class VI, type 11C
-0.227912	0.140466	641649	TMEM91	transmembrane protein 91
-0.242492	0.14047	79447	C16orf53	PAXIP1 associated glutamate-rich protein 1
-0.228558	0.140479	286103	C8orf77	ZNF252P antisense RNA 1
0.220508	0.140616	55558	PLXNA3	plexin A3
0.223377	0.140616	220032	GDPD4	glycerophosphodiester phosphodiesterase domain containing 4
0.220719	0.140669	6337	SCNN1A	sodium channel, non voltage gated 1 alpha subunit
0.222144	0.140669	55002	TMCO3	transmembrane and coiled-coil domains 3
0.221258	0.140891	3690	ITGB3	integrin, beta 3 (platelet glycoprotein IIIa, antigen CD61)
0.23608	0.140891	57701	NCKAP5L	NCK-associated protein 5-like
0.234994	0.141135	1317	SLC31A1	solute carrier family 31 (copper transporter), member 1
-0.239132	0.141218	26256	CABYR	calcium binding tyrosine-(Y)-phosphorylation regulated
-0.26332	0.141218	55090	MED9	mediator complex subunit 9
0.228116	0.141223	7009	TMBIM6	transmembrane BAX inhibitor motif containing 6
-0.220061	0.141524	79842	ZBTB3	zinc finger and BTB domain containing 3
-0.259947	0.141928	55840	EAF2	ELL associated factor 2
0.220717	0.14204	93099	DMKN	dermokine
0.231221	0.142065	65108	MARCKSL1	MARCKS-like 1
-0.231728	0.142128	250	ALPP	alkaline phosphatase, placental
-0.223569	0.142421	10873	ME3	malic enzyme 3, NADP(+)-dependent, mitochondrial
0.234157	0.142525	353514	LILRA5	leukocyte immunoglobulin-like receptor, subfamily A (with TM domain), member 5
0.23544	0.142609	6709	SPTAN1	spectrin, alpha, non-erythrocytic 1
-0.21998	0.142609	221336	BEND6	BEN domain containing 6
-0.224359	0.142609	79170	PRR15L	proline rich 15-like
-0.219358	0.142671	84256	FLYWCH1	FLYWCH-type zinc finger 1
-0.23085	0.142671	154091	SLC2A12	solute carrier family 2 (facilitated glucose transporter), member 12
-0.219735	0.142671	83707	TRPT1	tRNA phosphotransferase 1
-0.258495	0.142823	10791	VAMP5	vesicle-associated membrane protein 5
-0.241036	0.142823	11119	BTN3A1	butyrophilin, subfamily 3, member A1
-0.22896	0.142823	3745	KCNB1	potassium channel, voltage gated Shab related subfamily B, member 1
0.224192	0.142864	84876	ORAI1	ORAI calcium release-activated calcium modulator 1
0.240606	0.142864	11154	AP4S1	adaptor-related protein complex 4, sigma 1 subunit
-0.235858	0.142864	2149	F2R	coagulation factor II (thrombin) receptor
0.220688	0.142864	56998	CTNNBIP1	catenin, beta interacting protein 1
-0.263722	0.142864	54552	GNL3L	guanine nucleotide binding protein-like 3 (nucleolar)-like
-0.219004	0.142864	55780	C6orf70	ER membrane-associated RNA degradation
-0.225839	0.142951	245711	SPDYA	speedy/RINGO cell cycle regulator family member A
-0.219048	0.142951	629	CFB	complement factor B
-0.226807	0.14351	25924	MYRIP	NA
0.219523	0.143672	84067	FAM160A2	family with sequence similarity 160, member A2
-0.225163	0.143934	159963	SLC5A12	solute carrier family 5 (sodium/monocarboxylate cotransporter), member 12
0.219469	0.14395	4152	MBD1	methyl-CpG binding domain protein 1
-0.22854	0.144454	84276	NICN1	nicolin 1
0.218411	0.144477	83692	CD99L2	CD99 molecule-like 2
-0.233444	0.144477	26184	OR1F2	olfactory receptor, family 1, subfamily F, member 2, pseudogene
0.218492	0.144477	2274	FHL2	four and a half LIM domains 2
0.220338	0.144937	439921	MXRA7	matrix-remodelling associated 7
-0.218505	0.144941	4716	NDUFB10	NADH dehydrogenase (ubiquinone) 1 beta subcomplex, 10, 22kDa
0.220853	0.145088	22882	ZHX2	zinc fingers and homeoboxes 2
-0.222423	0.145122	729515	C6orf35	transmembrane protein 242
0.227559	0.1454	1503	CTPS	CTP synthase 1
0.21781	0.1454	129881	C2orf77	coiled-coil domain containing 173
0.217755	0.145535	3691	ITGB4	integrin, beta 4
0.241426	0.145966	56650	CLDND1	claudin domain containing 1
-0.217638	0.145966	83401	ELOVL3	ELOVL fatty acid elongase 3
0.217663	0.146003	55841	WWC3	WWC family member 3
-0.219509	0.146003	51286	CEND1	cell cycle exit and neuronal differentiation 1
0.218	0.146089	396	ARHGDIA	Rho GDP dissociation inhibitor (GDI) alpha
-0.219661	0.146154	83480	PUS3	pseudouridylate synthase 3
0.217572	0.146304	51271	UBAP1	ubiquitin associated protein 1
-0.219096	0.146428	79109	MAPKAP1	mitogen-activated protein kinase associated protein 1
-0.217386	0.146467	83596	BCL2L12	BCL2-like 12 (proline rich)
-0.23307	0.146467	9745	ZNF536	zinc finger protein 536
-0.224542	0.146526	5892	RAD51L3	RAD51 paralog D
-0.217562	0.14667	80863	LOC100507547	uncharacterized LOC100507547
0.219494	0.146853	9537	TP53I11	tumor protein p53 inducible protein 11
-0.217245	0.146853	1281	MIR1245	microRNA 1245a
-0.217666	0.146853	4145	MATK	megakaryocyte-associated tyrosine kinase
0.217297	0.146861	6594	SMARCA1	SWI/SNF related, matrix associated, actin dependent regulator of chromatin, subfamily a, member 1
-0.227469	0.146861	79366	HMGN5	high mobility group nucleosome binding domain 5
0.21698	0.146977	3842	TNPO1	transportin 1
0.231694	0.147092	26173	INTS1	integrator complex subunit 1
-0.219641	0.147092	26155	NOC2L	nucleolar complex associated 2 homolog (S. cerevisiae)
0.221661	0.147092	6591	SNAI2	snail family zinc finger 2
0.2312	0.147092	6274	S100A3	S100 calcium binding protein A3
0.216681	0.1471	55114	ARHGAP17	Rho GTPase activating protein 17
0.221382	0.1471	11252	PACSIN2	protein kinase C and casein kinase substrate in neurons 2
0.216728	0.1471	55231	CCDC87	coiled-coil domain containing 87
0.244027	0.1471	79895	ATP8B4	ATPase, class I, type 8B, member 4
0.218219	0.147174	162073	ITPRIPL2	inositol 1,4,5-trisphosphate receptor interacting protein-like 2
0.216562	0.147368	25914	RTTN	rotatin
-0.224363	0.147775	374986	FAM73A	family with sequence similarity 73, member A
0.218562	0.147792	7984	ARHGEF5	Rho guanine nucleotide exchange factor (GEF) 5
0.218594	0.147792	23061	TBC1D9B	TBC1 domain family, member 9B (with GRAM domain)
[truncated: 9,726 more rows]

## Sheet: RhoC Day 7
Fold Change (log2)	adjusted p-value	EntrezID	Symbol	Genename
2.58347	2.43288e-33	5266	PI3	peptidase inhibitor 3, skin-derived
2.27263	4.99005e-30	51129	ANGPTL4	angiopoietin-like 4
2.40821	2.37399e-29	5055	SERPINB2	serpin peptidase inhibitor, clade B (ovalbumin), member 2
1.98373	1.86309e-28	57761	TRIB3	tribbles pseudokinase 3
1.98069	1.54106e-27	8771	TNFRSF6B	NA
1.99511	5.15823e-27	26227	PHGDH	phosphoglycerate dehydrogenase
2.73324	1.60625e-26	6703	SPRR2D	small proline-rich protein 2D
-1.80391	5.0323e-26	3858	KRT10	keratin 10, type I
1.76072	6.10283e-26	374918	IGFL1	IGF-like family member 1
1.58136	7.06986e-24	7851	MALL	mal, T-cell differentiation protein-like
1.62912	8.43793e-24	3553	IL1B	interleukin 1, beta
1.54875	6.5633e-23	220	ALDH1A3	aldehyde dehydrogenase 1 family, member A3
1.68439	6.5633e-23	8614	STC2	stanniocalcin 2
1.58876	8.11778e-23	374897	SBSN	suprabasin
1.4564	2.83059e-22	4907	NT5E	5'-nucleotidase, ecto (CD73)
1.4421	4.64769e-22	3887	KRT81	keratin 81, type II
1.43746	4.87735e-22	723788	MIG7	NA
1.38694	2.92095e-21	30011	SH3KBP1	SH3-domain kinase binding protein 1
1.37331	1.46325e-20	5270	SERPINE2	serpin peptidase inhibitor, clade E (nexin, plasminogen activator inhibitor type 1), member 2
1.3743	1.46325e-20	3576	IL8	chemokine (C-X-C motif) ligand 8
1.57409	1.61007e-20	440	ASNS	asparagine synthetase (glutamine-hydrolyzing)
1.72241	2.91145e-20	2706	GJB2	gap junction protein, beta 2, 26kDa
1.40637	2.92811e-20	22822	PHLDA1	pleckstrin homology-like domain, family A, member 1
-1.32609	4.29268e-20	94234	FOXQ1	forkhead box Q1
1.31191	4.29268e-20	6286	S100P	S100 calcium binding protein P
1.32252	7.62106e-20	8870	IER3	immediate early response 3
1.78752	8.20015e-20	6876	TAGLN	transgelin
1.30422	8.72534e-20	2152	F3	coagulation factor III (thromboplastin, tissue factor)
-1.3068	1.06623e-19	4051	CYP4F3	NA
1.27525	1.15426e-19	55450	CAMK2N1	calcium/calmodulin-dependent protein kinase II inhibitor 1
-1.28479	1.67363e-19	5625	PRODH	proline dehydrogenase (oxidase) 1
-1.25816	1.85543e-19	6252	RTN1	reticulon 1
1.41574	2.47831e-19	84419	C15orf48	chromosome 15 open reading frame 48
-1.24325	3.2646e-19	1124	CHN2	chimerin 2
1.60522	5.06013e-19	929	CD14	CD14 molecule
1.23751	1.28409e-18	875	CBS	cystathionine-beta-synthase
1.22166	1.2994e-18	5328	PLAU	plasminogen activator, urokinase
-1.19414	2.16196e-18	7049	TGFBR3	transforming growth factor, beta receptor III
1.19363	2.22451e-18	3889	KRT83	keratin 83, type II
-1.23639	2.51089e-18	2825	GPR1	G protein-coupled receptor 1
-1.22666	2.61857e-18	5166	PDK4	pyruvate dehydrogenase kinase, isozyme 4
1.17663	2.94912e-18	2119	ETV5	ets variant 5
1.17525	4.76585e-18	1440	CSF3	colony stimulating factor 3 (granulocyte)
1.15501	6.41688e-18	306	ANXA3	annexin A3
1.15454	6.93176e-18	6280	S100A9	S100 calcium binding protein A9
1.53007	7.57581e-18	6515	SLC2A3	solute carrier family 2 (facilitated glucose transporter), member 3
1.14903	7.57581e-18	541471	NCRNA00152	NA
-1.18217	8.53139e-18	401561	LOC401561	NA
[truncated: 11,677 more rows]

## Sheet: CNF1 Day 1
Fold Change (log2)	adjusted p-value	EntrezID	Symbol	Genename
[truncated: 11,725 more rows]

## Sheet: CNF1 Day 7
Fold Change (log2)	adjusted p-value	EntrezID	Symbol	Genename
[truncated: 11,725 more rows]

[truncated: 2 more sheets: CNFY Day 1, CNFY Day 7]
